# Supplementary material for: Identification of plasma protein markers of allergic disease risk: a mendelian randomization approach to proteomic analysis
Source: BMC Genomics. 2024 May 22;25:503. doi: 10.1186/s12864-024-10412-0 (PMC11110418; doi:10.1186/s12864-024-10412-0)
Supplement: Supplementary file 1 — Supplementary Material 1. [file 12864_2024_10412_MOESM1_ESM.xlsx]

## Sheet: S.Table 1
Supplementary Table 1. The sources for all statistical summary datasets used in this study
Usage purposes	Phenotype	Source	Access	Years	ID / name	Population
Discovery analysis	pQTL	ARIC	https://pubmed.ncbi.nlm.nih.gov/	2022	PMID: 35501419	European
	Allergic asthma	UKB	https://pubmed.ncbi.nlm.nih.gov/	2021	PMID: 34594039	European
	Atopic dermatitis	UKB	https://pubmed.ncbi.nlm.nih.gov/	2022	PMID: 34454985	European
	Allergic conjunctivitis	UKB	https://pubmed.ncbi.nlm.nih.gov/	2021	PMID: 34594039	European
	Allergic rhinitis	UKB	https://pubmed.ncbi.nlm.nih.gov/	2021	PMID: 33959723	European
	Allergic urticaria	UKB	https://pubmed.ncbi.nlm.nih.gov/	2021	PMID: 34594039	European
Replication analysis	pQTL	deCODE	https://pubmed.ncbi.nlm.nih.gov/	2021	PMID: 34857953	European
	Allergic asthma	FinnGen	https://www.finngen.fi/	2023	finngen_R9_ALLERG_ASTHMA	European
	Atopic dermatitis	FinnGen	https://www.finngen.fi/	2023	finngen_R9_L12_ATOPIC	European
	Allergic conjunctivitis	FinnGen	https://www.finngen.fi/	2023	finngen_R9_H7_ALLERGICCONJUNCTIVITIS	European
	Allergic rhinitis	FinnGen	https://www.finngen.fi/	2023	finngen_R9_ALLERG_RHINITIS	European
	Allergic urticaria	FinnGen	https://www.finngen.fi/	2023	finngen_R9_L12_URTICA_ALLERG	European
External validation	TWAS	GTEx	www.gtexportal.org​	2020	GTEx version 8	European
	PWAS	ARIC	https://pubmed.ncbi.nlm.nih.gov/	2022	PMID: 35501419	European
	PPI network	Drugbank	https://go.drugbank.com/	-	-	-

## Sheet: S.Table 2
Supplementary Table 2. Detailes of the instrumental variables of plasma proteins used in discovery MR analysis
Proteins	SNP	chr.exposure	pos.exposure	effect_allele.exposure	other_allele.exposure	eaf.exposure	beta.exposure	se.exposure	Pval.exposure	Samplesize.exposure
SIGLEC12	rs36520	19	51442795	A	G	0.181201	-0.122388	0.0215707	1.45083e-08	7213
SIGLEC12	rs8113048	19	51503888	T	G	0.153196	1.08903	0.0192155	0	7213
SIGLEC12	rs138536366	19	51619189	C	T	0.114793	0.161595	0.0259376	4.92188e-10	7213
SIGLEC12	rs115294736	19	51683077	C	T	0.130875	0.152858	0.0243415	3.58898e-10	7213
PLCG2	rs62045706	16	81851810	G	A	0.204353	0.280027	0.0202477	5.91315e-43	7213
PLCG2	rs55880431	16	81943852	C	G	0.447317	0.119169	0.0167451	1.21253e-12	7213
ACBD6	rs75468761	1	180281203	T	G	0.0432552	-0.331618	0.0403574	2.45205e-16	7213
EIF2B1	rs111963801	12	123557234	C	A	0.0148343	-0.554848	0.0680866	4.28599e-16	7213
APRT	rs474632	16	88788099	C	T	0.335159	-0.101389	0.0176556	9.70147e-09	7213
APRT	rs535070	16	88812323	A	G	0.34015	-0.110548	0.0175576	3.22633e-10	7213
ENO2	rs7138740	12	6874600	T	A	0.284972	0.182513	0.0183448	3.58907e-23	7213
STAT3	rs4796791	17	42378745	T	C	0.34625	-0.428859	0.0167608	2.71895e-138	7213
SMAD2	rs11874858	18	47931447	A	G	0.46534	0.135265	0.0167105	6.69185e-16	7213
PDGFRA	rs35597368	4	54273604	T	C	0.109871	-0.282808	0.0263715	1.24608e-26	7213
STAT6	rs703817	12	57096045	C	T	0.489602	-0.105123	0.0166196	2.67944e-10	7213
ANGPTL3	rs10889333	1	62491359	G	A	0.331623	-0.33608	0.0170489	2.70082e-84	7213
MCL1	rs72700845	1	150596273	C	T	0.0128241	-1.31999	0.072826	7.78804e-72	7213
SCARA5	rs2085767	8	27863097	A	G	0.116248	0.178269	0.0255653	3.37537e-12	7213
SCARA5	rs2685422	8	27947867	G	A	0.291557	-0.253335	0.0181218	7.7278e-44	7213
NPDC1	rs71483302	9	137069998	C	T	0.295716	-0.110541	0.0181736	1.24356e-09	7213
CLMP	rs7106958	11	123141950	G	A	0.352697	0.110371	0.0173317	2.03036e-10	7213
CLMP	rs2302605	11	123194975	C	T	0.442812	-0.436321	0.01583	4.34505e-159	7213
TMEM190	rs4806666	19	55376727	C	T	0.456606	-0.828066	0.0135126	0	7213
TMEM190	rs4801651	19	55459766	G	A	0.195342	0.145619	0.0208998	3.51144e-12	7213
NUCB1	rs28450126	19	48904758	G	A	0.121309	-0.385366	0.0251079	2.4256e-52	7213
RPN1	rs9880064	3	128636666	A	G	0.385692	0.418723	0.016427	2.65423e-137	7213
CSF2RB	rs1555015	22	36883930	A	T	0.218841	0.147726	0.0200118	1.7345e-13	7213
CSF2RB	rs1534881	22	36933406	G	A	0.455982	-0.695712	0.0144645	0	7213
PTGDS	rs11145948	9	136963460	G	A	0.483571	-0.262711	0.0162539	9.44958e-58	7213
MXRA8	rs2765021	1	1362042	C	T	0.0637737	-0.252527	0.033597	6.31177e-14	7213
PCDH9	rs4884685	13	66678757	A	C	0.376126	-0.126729	0.0172446	2.21803e-13	7213
PCDH9	rs956277	13	66805577	C	T	0.214543	0.135007	0.0203332	3.37118e-11	7213
PGLYRP3	rs55991125	1	153307220	C	T	0.0534452	-0.38828	0.0366033	4.26638e-26	7213
SLITRK3	rs62282372	3	165194166	C	G	0.124151	-0.570619	0.0242687	7.53529e-118	7213
SLITRK3	rs78729408	3	165436289	T	A	0.0136559	0.416428	0.0720578	7.82406e-09	7213
HTN3	rs76237622	4	70127829	G	A	0.022806	-0.401352	0.0558659	7.43725e-13	7213
APMAP	rs6036977	20	24921032	C	T	0.128726	0.220866	0.0247425	5.49743e-19	7213
APMAP	rs78661674	20	24971511	G	A	0.0218356	-0.336762	0.0567146	3.02208e-09	7213
MSMB	rs12774026	10	45605081	C	A	0.0171912	-0.388692	0.0639099	1.24848e-09	7213
MSMB	rs7091141	10	45652878	T	C	0.169486	0.251683	0.0219022	2.678e-30	7213
MSMB	rs539197038	10	45854864	C	T	0.0741716	-0.428605	0.031351	5.02713e-42	7213
MSMB	rs78951441	10	46000727	C	G	0.0177457	-0.547403	0.0627863	3.45723e-18	7213
MSMB	rs12569640	10	46055209	G	T	0.132123	-0.418581	0.023916	3.33487e-67	7213
MSMB	rs6602880	10	46175087	T	C	0.339872	-0.412648	0.0168838	8.19761e-127	7213
MSMB	rs11259826	10	46228813	C	T	0.0356994	0.426819	0.0447819	2.08024e-21	7213
MSMB	rs187916528	10	46284579	G	A	0.0338971	-0.403299	0.0456826	1.31704e-18	7213
APLP2	rs61349706	11	130094940	A	C	0.0538611	0.409769	0.0365023	5.29322e-29	7213
HTATIP2	rs10437608	11	20364060	G	A	0.459448	-0.297298	0.0162591	4.78022e-73	7213
GNPTG	rs6600137	16	1357440	A	G	0.106474	0.685275	0.025686	1.25228e-149	7213
GNPTG	rs3829564	16	1437018	G	A	0.0632885	-0.266474	0.0338398	3.9208e-15	7213
SFTPB	rs1130866	2	85666618	G	A	0.481492	0.516735	0.0154599	7.38237e-228	7213
SFTPB	rs4832182	2	85689161	C	T	0.423125	-0.109421	0.0168008	7.8691e-11	7213
GNRH2	rs6138990	20	3041972	C	T	0.156384	-0.161103	0.0230146	2.78905e-12	7213
ACE	rs139119668	17	63295385	T	C	0.0171219	0.366776	0.064051	1.06768e-08	7213
ACE	rs4324	17	63485810	A	G	0.463746	-0.733846	0.0141312	0	7213
ACE	rs3815358	17	63932910	A	G	0.351518	-0.132442	0.0174735	3.90005e-14	7213
SYK	rs75328154	9	90790154	C	T	0.244836	-0.197586	0.0191483	8.62183e-25	7213
SERPINB1	rs316343	6	2839825	C	T	0.454873	-0.302428	0.0162916	3.51492e-75	7213
PROK2	rs7644362	3	71780091	G	A	0.167545	0.785577	0.0204439	4.62113e-294	7213
PROK2	rs2322154	3	71804036	A	T	0.444822	0.117697	0.0168227	2.86346e-12	7213
CLEC4G	rs115293707	19	7729723	G	C	0.073825	0.542015	0.0310012	4.54713e-67	7213
SERPINH1	rs688727	11	75544665	A	C	0.269721	-0.104411	0.0186216	2.13527e-08	7213
SERPINH1	rs584961	11	75566583	A	G	0.105573	0.213548	0.0269593	2.70718e-15	7213
SERPINH1	rs599816	11	75582937	G	A	0.462152	-0.211427	0.0165167	4.10398e-37	7213
PILRA	rs12878	7	100149507	G	A	0.395467	-0.322072	0.016668	3.78818e-81	7213
PILRA	rs35305377	7	100341332	G	A	0.445168	0.76748	0.0141316	0	7213
PILRA	rs2553022	7	100804240	A	G	0.235824	0.190456	0.0192348	5.73363e-23	7213
SMPD1	rs11040883	11	6388560	G	A	0.152017	-0.299479	0.0228978	1.19359e-38	7213
SMPD1	rs1050239	11	6394233	G	A	0.231318	-0.605083	0.0184173	9.88587e-221	7213
LINGO3	rs117849041	19	2312904	C	T	0.106336	-0.166257	0.027002	7.80102e-10	7213
B4GALT6	rs113222817	18	31636351	T	G	0.0383336	-1.51803	0.0395506	1.89171e-293	7213
B4GALT6	rs144333451	18	31885600	T	G	0.0259254	0.462427	0.0520751	8.32607e-19	7213
HHIP	rs11727676	4	144737912	T	C	0.0907389	0.299585	0.0287735	3.301e-25	7213
SIGLEC15	rs515373	18	45826966	G	A	0.483363	0.136359	0.0168132	5.89139e-16	7213
EBI3	rs4807558	19	4257186	G	A	0.41141	-0.672107	0.0149489	0	7213
EBI3	rs4807575	19	4287128	T	C	0.429364	0.240912	0.0165551	2.63847e-47	7213
OSMR	rs1697890	5	38864561	T	C	0.478164	0.114405	0.0167181	8.38067e-12	7213
OSMR	rs357277	5	38931817	G	A	0.392416	-0.204229	0.0169662	4.68258e-33	7213
STX8	rs35082231	17	9437887	C	T	0.238805	0.329143	0.0191529	6.65652e-65	7213
NTM	rs12800878	11	131246794	G	A	0.385138	-0.302827	0.0168116	5.45401e-71	7213
NTM	rs2511781	11	131328850	C	T	0.426244	0.574718	0.0154717	1.59591e-276	7213
GALNT13	rs67335822	2	154010909	G	T	0.157216	0.145814	0.0228428	1.83969e-10	7213
PLA2R1	rs3828327	2	159885584	G	A	0.452378	0.652967	0.0150661	0	7213
PLA2R1	rs147994001	2	160089369	C	T	0.0237765	0.579049	0.0545542	3.98737e-26	7213
PLA2R1	rs138152291	2	160220553	G	T	0.0216276	-0.411445	0.0569007	5.29003e-13	7213
PLA2R1	rs72998719	2	160271143	A	G	0.0357688	0.329306	0.0444944	1.50375e-13	7213
GNGT2	rs35638197	17	49207373	T	C	0.0558713	-0.221329	0.0364152	1.27953e-09	7213
CYB5D2	rs17176322	17	4153082	G	A	0.390129	0.254739	0.0167682	2.48531e-51	7213
CYB5D2	rs140231030	17	4280059	G	T	0.0215583	-0.820399	0.0567535	1.03689e-46	7213
CD58	rs60612523	1	116517087	A	G	0.0165673	0.704774	0.0646769	1.95112e-27	7213
SRL	rs11640587	16	4214222	C	G	0.377651	0.187831	0.0169797	3.22775e-28	7213
PLD3	rs4803321	19	40237362	A	C	0.0366699	-0.55044	0.0438729	9.82579e-36	7213
SPINK7	rs9784645	5	148337418	G	T	0.265285	0.293556	0.0184713	6.30026e-56	7213
UCMA	rs10796041	10	13222896	C	T	0.435672	0.169732	0.0168232	8.86873e-24	7213
UCMA	rs1537771	10	13241177	C	T	0.147581	-0.440307	0.0230104	1.18332e-79	7213
PDXK	rs2186924	21	43708287	G	C	0.383405	0.132496	0.0171726	1.36658e-14	7213
PDXK	rs148593140	21	43863088	G	C	0.0128934	-0.748543	0.0733369	2.69985e-24	7213
REG4	rs2298069	1	119811396	C	T	0.140094	-0.259668	0.0237392	1.24421e-27	7213
HSPB1	rs10255591	7	76117091	T	C	0.193817	0.325435	0.020792	2.50858e-54	7213
HSPB1	rs574196569	7	76281659	G	A	0.0284209	-0.300368	0.0500721	2.08492e-09	7213
HSPB1	rs28584236	7	76298731	T	C	0.26785	-0.788506	0.0164161	0	7213
CHI3L1	rs74475064	1	203111545	T	G	0.0608623	0.278275	0.0346083	1.03641e-15	7213
CHI3L1	rs35405821	1	203181771	C	G	0.473243	0.830486	0.0135907	0	7213
CHI3L1	rs147096276	1	203206772	C	T	0.0133093	0.485363	0.0725197	2.35305e-11	7213
CHI3L1	rs7541299	1	203247362	C	A	0.0411063	0.270147	0.0416726	9.60925e-11	7213
CHI3L1	rs75356477	1	203279299	A	C	0.0287675	0.290218	0.0498019	5.87049e-09	7213
CHI3L1	rs77214546	1	203323737	G	A	0.0405518	0.311624	0.0419548	1.23282e-13	7213
SVEP1	rs10116674	9	110369372	G	A	0.0355608	0.571835	0.0444517	1.84456e-37	7213
SVEP1	rs138764012	9	110393715	G	A	0.0122002	-0.5006	0.075628	3.86937e-11	7213
SVEP1	rs61751937	9	110549951	G	C	0.0300846	1.03657	0.0471196	7.262e-104	7213
SVEP1	rs191541154	9	110552023	C	T	0.0284209	-0.352123	0.0498988	1.86316e-12	7213
SPATA20	rs112815427	17	50516409	T	C	0.0453348	0.224962	0.0400419	2.00198e-08	7213
SPATA20	rs8076632	17	50548567	C	G	0.369749	-0.676147	0.0152265	0	7213
SPATA20	rs142230609	17	50778190	G	A	0.0282129	-0.41033	0.0500057	2.69354e-16	7213
MTRF1L	rs3757067	6	152984732	G	A	0.177804	-0.123684	0.0216502	1.15529e-08	7213
ANGPTL1	rs10913568	1	178544276	C	T	0.478442	0.435634	0.0158255	1.05532e-158	7213
ANGPTL1	rs871632	1	178934631	T	C	0.2831	0.227769	0.0180073	2.7582e-36	7213
KIAA1549L	rs2753408	11	33378145	G	A	0.469638	-0.545943	0.0154196	2.5778e-253	7213
KIAA1549L	rs77101501	11	33631478	C	T	0.111049	0.202352	0.0262735	1.5217e-14	7213
KLK13	rs2569459	19	51036176	C	T	0.352697	-0.393619	0.0168497	2.07813e-116	7213
KRT5	rs636676	12	52513634	G	C	0.277138	-0.134218	0.0186345	6.50119e-13	7213
SVEP1	rs1327532	9	110364034	A	C	0.329336	0.141675	0.0176516	1.16518e-15	7213
SVEP1	rs1889322	9	110447224	C	T	0.451199	0.21795	0.0165034	2.30427e-39	7213
SVEP1	rs61751937	9	110549951	G	C	0.0300846	1.10566	0.0469013	1.95929e-118	7213
CLEC12A	rs2922162	12	9966674	T	C	0.45626	0.790066	0.0139253	0	7213
CLEC12A	rs11053548	12	10018128	A	G	0.24435	-0.44362	0.0186665	2.89715e-120	7213
TINAGL1	rs9425884	1	31571326	T	C	0.463746	-0.0943742	0.0165451	1.21625e-08	7213
COL6A3	rs1050785	2	237324109	C	A	0.401705	-0.220663	0.0167889	5.2035e-39	7213
COL6A3	rs10929229	2	237376075	A	G	0.247886	0.119244	0.0189678	3.43353e-10	7213
NAGPA	rs12922333	16	4968368	G	A	0.270692	-0.151533	0.018909	1.28781e-15	7213
NAGPA	rs12599777	16	5029465	A	G	0.190628	-0.574707	0.0201233	4.7505e-170	7213
TBCE	rs3856245	1	235408113	G	A	0.346943	0.403095	0.0168155	3.01176e-122	7213
TBCE	rs10926189	1	235597517	C	T	0.305351	-0.111637	0.0179525	5.30032e-10	7213
TXNDC5	rs73719371	6	7897914	A	G	0.0901844	-0.320533	0.0287804	1.41265e-28	7213
TXNDC5	rs149742777	6	7909587	T	A	0.0127547	0.927539	0.0734425	3.50303e-36	7213
TXNDC5	rs72829254	6	7915821	C	T	0.0376404	-0.262324	0.0430684	1.18064e-09	7213
FGFBP3	rs78398688	10	91897439	T	C	0.0962152	0.224746	0.0283501	2.57286e-15	7213
FGFBP3	rs11186737	10	91906592	C	T	0.309649	-0.600419	0.0165673	2.34086e-264	7213
TBL2	rs76029572	7	73578528	C	G	0.0372245	0.461667	0.0440668	1.68683e-25	7213
PCOLCE	rs7385804	7	100638347	C	A	0.368779	-0.225072	0.0170842	3.48937e-39	7213
ASL	rs34942108	7	65854580	G	T	0.105989	-0.197902	0.0272033	3.83149e-13	7213
ASL	rs28412533	7	66531410	C	G	0.161237	0.21655	0.0221654	2.09005e-22	7213
UROS	rs1935451	10	125816857	G	A	0.085332	0.270185	0.0297457	1.34066e-19	7213
QDPR	rs35216955	4	17525490	A	G	0.237072	-0.738647	0.0174205	0	7213
QDPR	rs17564585	4	17561747	G	A	0.0255788	0.343294	0.0525287	6.77823e-11	7213
SELPLG	rs73191242	12	108620180	G	A	0.191321	-0.355148	0.0209511	3.1227e-63	7213
SELPLG	rs7298509	12	108638368	T	A	0.446693	-0.130684	0.0167784	7.71244e-15	7213
GSTT2B	rs5751777	22	23924860	C	T	0.4094	0.146477	0.0169234	5.99714e-18	7213
CYB5A	rs6566789	18	74266264	A	G	0.280882	-0.147174	0.0186349	3.26078e-15	7213
NT5C2	rs12257472	10	103173692	C	T	0.304728	0.155142	0.0179904	7.88715e-18	7213
NT5C2	rs79780963	10	103192742	C	T	0.0849854	-0.229234	0.0299464	2.1884e-14	7213
TNR	rs2235256	1	175599911	A	G	0.418342	-0.218953	0.0166152	3.33005e-39	7213
CREB3L4	rs4845586	1	153970121	T	G	0.474213	0.288777	0.0163483	2.1575e-68	7213
PCBD1	rs72816586	10	70826163	C	T	0.0402745	-0.714534	0.041627	9.25055e-65	7213
ARHGAP25	rs13413887	2	68769536	A	G	0.232636	-0.308586	0.0194601	1.08298e-55	7213
ARHGAP25	rs2311420	2	68817396	A	T	0.437613	-0.143984	0.0165865	4.80518e-18	7213
TALDO1	rs10902210	11	733639	G	A	0.0962845	0.159003	0.0281311	1.64432e-08	7213
RRM1	rs1662161	11	4115744	A	G	0.459795	0.104714	0.0165221	2.47093e-10	7213
TYMP	rs131805	22	50525724	T	C	0.221475	-0.362562	0.019519	2.87306e-75	7213
ADH5	rs62325239	4	99066341	A	G	0.0381949	-0.980676	0.0421683	2.00325e-115	7213
ADH5	rs7375649	4	99094995	G	A	0.281159	0.221387	0.0183132	2.5352e-33	7213
ADH7	rs17529509	4	99430279	C	A	0.100305	-0.447271	0.0272598	1.99105e-59	7213
SYK	rs10993706	9	90840685	A	G	0.0747262	-0.371118	0.0312663	3.39173e-32	7213
BLVRA	rs10229520	7	43790865	T	G	0.332663	-0.241779	0.0174539	4.36751e-43	7213
WFDC2	rs6032226	20	45485639	C	T	0.489949	-0.101732	0.016718	1.22336e-09	7213
FAH	rs11555096	15	80180184	C	T	0.0213503	-1.65648	0.0542398	9.53645e-193	7213
FAH	rs1437222	15	80193822	T	A	0.143006	-0.156264	0.0237401	4.95785e-11	7213
PDLIM1	rs1328599	10	95294018	G	T	0.0817968	0.451264	0.0300558	3.38156e-50	7213
RECQL	rs74626198	12	21543317	T	C	0.0273118	-0.390423	0.0505161	1.23399e-14	7213
PYGL	rs12717412	14	50935708	G	A	0.37474	-0.302739	0.0168641	1.56968e-70	7213
GALK1	rs60521621	17	75765315	T	C	0.13441	0.161404	0.0241468	2.49406e-11	7213
CAPZA1	rs6700673	1	112614432	C	T	0.475669	0.136276	0.0167032	3.96401e-16	7213
VPS4A	rs9924894	16	69333482	T	G	0.24747	0.133523	0.0190733	2.78066e-12	7213
ALDH3A1	rs887241	17	19742625	A	C	0.340496	-0.216368	0.0171714	5.01911e-36	7213
DYNLL2	rs9902118	17	58093234	C	T	0.325731	-0.3846	0.0171764	2.05477e-107	7213
DYNLL2	rs117940828	17	58166282	G	C	0.014765	-0.433695	0.0690155	3.49126e-10	7213
APOL1	rs9610469	22	36257706	G	C	0.315749	-0.425378	0.0173578	1.83668e-127	7213
APOL1	rs3886200	22	36267581	C	T	0.456814	0.10435	0.0167606	5.05533e-10	7213
CD59	rs831630	11	33721473	C	T	0.309025	-0.394336	0.0172189	4.16957e-112	7213
CD59	rs10836121	11	33848167	C	T	0.469707	0.113532	0.0166781	1.07509e-11	7213
FABP1	rs2241883	2	88124547	T	C	0.337793	-0.282662	0.0171942	1.20407e-59	7213
HMBS	rs72995454	11	119060830	C	T	0.0275198	0.448389	0.0510729	2.0275e-18	7213
C10orf54	rs10762476	10	71771220	C	A	0.143144	0.584715	0.0228588	3.24965e-138	7213
C10orf54	rs4747217	10	71905893	A	G	0.487037	0.106998	0.0164503	8.32693e-11	7213
FKBP1B	rs13034709	2	23934696	C	G	0.172258	0.278776	0.0218313	6.07986e-37	7213
FKBP1B	rs72781698	2	24048636	C	T	0.205878	-0.630194	0.0190058	1.61623e-224	7213
MAP1LC3B	rs9972730	16	87384100	G	A	0.43484	-0.124283	0.0166605	9.68377e-14	7213
DAPP1	rs3822103	4	99833508	G	T	0.470609	-0.343316	0.0161009	6.97983e-98	7213
TAGLN2	rs2789422	1	159922298	G	A	0.423957	-0.252272	0.0164524	3.03023e-52	7213
CHST9	rs2020157	18	26924940	G	T	0.367184	-0.174481	0.0170351	1.88071e-24	7213
CHST9	rs11660451	18	27118770	T	C	0.321919	0.304102	0.0175253	4.12418e-66	7213
SMAP1	rs2462507	6	70635945	A	T	0.302717	-0.750098	0.015846	0	7213
SMAP1	rs13212771	6	70820998	T	G	0.156315	-0.185406	0.0228566	5.81981e-16	7213
SMAP1	rs4267918	6	71130403	G	A	0.0381949	0.284759	0.043179	4.55779e-11	7213
EVL	rs34612764	14	99946845	G	A	0.346319	0.161853	0.0173698	1.54481e-20	7213
EVL	rs1190972	14	100078063	T	C	0.106336	-0.225969	0.026725	3.33485e-17	7213
CLINT1	rs12284	5	157787179	A	G	0.136767	-0.246025	0.0238108	7.48457e-25	7213
AGFG1	rs11679534	2	227575661	C	T	0.296964	0.413824	0.0172538	2.26466e-122	7213
GGA3	rs7222782	17	75275977	T	A	0.0860252	-0.209533	0.0294109	1.14691e-12	7213
CRABP2	rs3806412	1	156706761	G	T	0.388743	-0.54454	0.0157623	3.7378e-242	7213
LCN1	rs12340697	9	135513873	C	T	0.151809	-0.20562	0.0229118	3.58083e-19	7213
ARHGAP1	rs11039024	11	46901617	C	T	0.138431	-0.138597	0.0240227	8.28483e-09	7213
S100A2	rs58056804	1	153552230	G	A	0.0521281	-0.309332	0.0369879	7.26727e-17	7213
CBL	rs4938644	11	119282649	G	A	0.0713295	-0.709014	0.0315185	2.31465e-108	7213
BPGM	rs4732044	7	134656210	G	A	0.486621	0.112028	0.016776	2.6048e-11	7213
RPIA	rs11686263	2	88811341	G	A	0.386524	0.185536	0.0170896	3.01023e-27	7213
SHMT1	rs2688030	17	18359730	A	G	0.349854	-0.648341	0.0158074	0	7213
EGFLAM	rs2006889	5	38264633	A	G	0.496187	-0.104831	0.0164378	1.91172e-10	7213
EGFLAM	rs2434498	5	38351387	G	T	0.231249	-0.198109	0.0195248	4.97792e-24	7213
AARS	rs2070203	16	70269677	G	A	0.490018	0.108285	0.0165976	7.30214e-11	7213
CCM2	rs7810512	7	45110732	A	C	0.265424	0.107052	0.0187901	1.2656e-08	7213
SARS2	rs1808661	19	38933313	G	A	0.382989	0.113394	0.0170513	3.1417e-11	7213
SRI	rs76354035	7	88224953	G	C	0.203521	0.28658	0.0206045	2.03497e-43	7213
APOF	rs2066818	12	56360038	C	A	0.0680715	-0.602174	0.0322579	5.50813e-76	7213
CBR1	rs16993864	21	36074301	C	A	0.0188548	-1.4996	0.0580213	6.08019e-141	7213
RNPEP	rs2678208	1	201853976	T	G	0.0962152	-0.412362	0.0278018	4.76944e-49	7213
RNPEP	rs6702334	1	201985696	T	A	0.31471	0.536648	0.0168623	4.23878e-208	7213
PDLIM4	rs4877	5	132271895	G	T	0.0924026	-0.449204	0.0281706	2.76838e-56	7213
DARS2	rs57808485	1	173356642	C	T	0.14259	-0.153855	0.0239382	1.3827e-10	7213
DARS2	rs12564699	1	173708900	G	A	0.284625	-0.301577	0.0182009	1.51354e-60	7213
HIBCH	rs291462	2	190316952	T	C	0.404062	-0.823854	0.0138004	0	7213
HIBCH	rs56101840	2	190416306	A	C	0.062526	0.257501	0.0344615	8.81948e-14	7213
CCDC50	rs147604673	3	191389569	C	T	0.0171912	-0.55557	0.0642744	6.6278e-18	7213
MAX	rs762810	14	65077649	C	A	0.343962	-0.39197	0.0166978	1.7359e-117	7213
CACYBP	rs16847450	1	174793184	A	G	0.116664	-0.703685	0.0246472	5.97571e-170	7213
GSTO1	rs11191922	10	104094626	A	T	0.127132	0.145852	0.02486	4.63533e-09	7213
GSTO1	rs11191970	10	104245971	G	T	0.295023	-0.922594	0.014741	0	7213
GSTO1	rs1571455	10	104600971	A	G	0.0822127	-0.247768	0.0302117	2.79732e-16	7213
GSTO1	rs1334608	10	104687920	C	T	0.4878	-0.148302	0.016558	4.20398e-19	7213
PPIH	rs78676038	1	42663404	T	C	0.0356994	0.299979	0.0448328	2.3818e-11	7213
PLEKHA1	rs10788274	10	122301287	G	A	0.472896	0.22619	0.0163057	3.35385e-43	7213
MAPRE1	rs80061974	20	32500132	G	C	0.129696	0.170729	0.0246385	4.59314e-12	7213
MAPRE1	rs414049	20	32831982	T	C	0.286219	-0.517638	0.0171113	2.29689e-189	7213
CLIC5	rs35822882	6	45949262	G	T	0.0234299	-1.27056	0.0531232	1.00934e-121	7213
CLIC5	rs1555216	6	46010441	C	A	0.460488	0.104475	0.0165599	2.97658e-10	7213
GLRX2	rs143131184	1	193166834	C	T	0.0171219	1.04886	0.0635432	4.14789e-60	7213
GLRX2	rs12141336	1	193231175	A	G	0.051019	-0.248356	0.037759	5.12215e-11	7213
GABARAPL2	rs2454867	16	75522922	T	C	0.116872	-0.303645	0.0257063	6.64678e-32	7213
TAX1BP3	rs160589	17	3668569	G	A	0.024539	0.488345	0.0540253	1.9974e-19	7213
VPS24	rs59613942	2	86552964	A	G	0.154721	0.307012	0.0228898	1.55699e-40	7213
PDCD5	rs11669629	19	32593444	G	C	0.273673	0.682782	0.0167301	0	7213
PDCD5	rs73035385	19	32832001	C	T	0.052544	-0.261634	0.0370713	1.85182e-12	7213
PDCD5	rs149248211	19	32838194	C	T	0.023222	-0.368605	0.0549114	2.05546e-11	7213
RAD23B	rs11573709	9	107322974	G	A	0.228268	0.18305	0.0195203	8.87281e-21	7213
SAT2	rs13894	17	7626584	G	A	0.06925	-0.317648	0.032488	1.94016e-22	7213
SAT2	rs1050541	17	7657517	T	G	0.459032	-0.100574	0.0167652	2.08164e-09	7213
CALCOCO2	rs318100	17	48876268	T	G	0.160543	-0.281609	0.0223358	4.57472e-36	7213
SMTN	rs7287178	22	31043611	C	T	0.287259	0.126388	0.0183937	6.89508e-12	7213
HPGDS	rs7692683	4	93894993	G	A	0.36254	0.120414	0.0171386	2.3213e-12	7213
HPGDS	rs111816772	4	94172298	C	T	0.0104672	0.459701	0.0809551	1.41189e-08	7213
HPGDS	rs10033662	4	94318311	G	A	0.372453	-0.571691	0.0158114	3.09791e-263	7213
UBASH3B	rs3937027	11	122655065	C	A	0.248371	-0.367631	0.0188611	1.67254e-82	7213
NT5C	rs78625720	17	75144846	G	A	0.0258561	-1.52849	0.0490837	7.35422e-200	7213
TNFAIP8	rs1032859	5	119305605	T	A	0.119437	-0.490494	0.024938	6.17875e-84	7213
TNFAIP8	rs79272926	5	119390942	C	A	0.226189	-0.216994	0.0198281	1.17308e-27	7213
CCT5	rs11557652	5	10256060	A	T	0.0207265	-0.516992	0.0583311	9.67837e-19	7213
ARL3	rs72847755	10	102535686	T	C	0.016498	0.491096	0.0648024	3.93632e-14	7213
ARL3	rs8354	10	102676884	C	T	0.0913628	-0.741442	0.0278268	2.86816e-149	7213
ARL3	rs11191401	10	102813646	A	G	0.298489	0.231782	0.0180009	1.58649e-37	7213
TRIM3	rs2344827	11	6464439	A	G	0.167267	-0.149853	0.0223323	2.09195e-11	7213
MTHFD1	rs10146204	14	64352051	G	A	0.415985	-0.189337	0.0168838	6.03146e-29	7213
MTHFD1	rs1542312	14	64538148	T	C	0.306253	0.12395	0.0181102	8.32243e-12	7213
GCA	rs17783344	2	162352383	T	G	0.133024	-0.5921	0.0235545	9.73135e-134	7213
FERMT3	rs7948329	11	64139829	G	A	0.430403	-0.142634	0.0167957	2.43564e-17	7213
PSMB1	rs3734763	6	170576824	T	C	0.411757	-0.529913	0.0158832	4.34305e-227	7213
PPM1A	rs183404450	14	60238965	T	C	0.03972	-0.270711	0.0425316	2.07323e-10	7213
LANCL2	rs7786168	7	55364530	T	C	0.349092	-0.118414	0.0173217	8.79925e-12	7213
CRAT	rs3124499	9	129106712	A	G	0.289339	-0.256183	0.018144	1.13073e-44	7213
INPP5B	rs14614	1	37803125	A	G	0.136906	-0.91618	0.021556	0	7213
INPP5B	rs72663618	1	38034753	G	C	0.0180923	-0.424919	0.06234	1.01064e-11	7213
ARRB1	rs504683	11	75340189	A	G	0.293775	0.5338	0.0172021	1.48024e-198	7213
RPE	rs2723211	2	210015768	G	A	0.453487	0.147632	0.0166034	7.50596e-19	7213
KLC1	rs2273175	14	103693804	T	C	0.323167	0.110967	0.0174702	2.25731e-10	7213
OLA1	rs10930634	2	174077998	C	T	0.197768	0.697832	0.019166	1.31322e-266	7213
ECH1	rs2229259	19	38816463	C	T	0.108693	0.703511	0.0254121	2.09511e-160	7213
DARS	rs2304371	2	135803987	G	A	0.170872	0.418086	0.0211557	1.06251e-84	7213
FLII	rs145840264	17	18258631	G	T	0.0252322	0.611659	0.0519322	9.8833e-32	7213
CCBL2	rs12130865	1	88930764	T	A	0.497227	-0.186871	0.0165222	2.0629e-29	7213
SCIN	rs7803810	7	12568345	G	A	0.424026	-0.106183	0.0167774	2.61678e-10	7213
DECR1	rs1805806	8	90005517	T	C	0.360044	-0.193941	0.0170808	1.25874e-29	7213
PIP4K2A	rs7098978	10	22855287	C	G	0.289824	-0.481854	0.0174734	3.09674e-159	7213
NEK7	rs142662761	1	198041651	A	G	0.0105365	-0.960715	0.0806259	1.97312e-32	7213
AP1G2	rs35309020	14	23554817	G	A	0.0900458	-0.446406	0.0289956	1.19683e-52	7213
PTGFRN	rs12036504	1	116812722	T	C	0.0471371	-0.317503	0.0389185	3.98099e-16	7213
PTGFRN	rs4546904	1	116945089	T	A	0.0921253	-1.22341	0.0246776	0	7213
PTGFRN	rs12239381	1	116976139	C	T	0.0825593	-0.63182	0.0294645	6.14642e-99	7213
PLEKHA7	rs397373	11	16864091	C	T	0.106336	0.389561	0.0266412	9.69332e-48	7213
ACYP2	rs3930909	2	53977785	C	T	0.0684875	-0.180148	0.0328814	4.42916e-08	7213
ACYP2	rs11125524	2	54152396	T	C	0.494246	0.383966	0.015985	1.01855e-122	7213
TESC	rs2393124	12	117055665	C	G	0.347983	-0.357116	0.0170976	4.12392e-94	7213
ECI2	rs7757606	6	4119470	G	A	0.307847	-0.445632	0.0171826	7.30361e-142	7213
DDX6	rs6589677	11	118713262	A	G	0.113753	0.156736	0.0259784	1.68564e-09	7213
KIAA1279	rs17471869	10	68990113	A	G	0.480313	0.0938728	0.016487	1.29163e-08	7213
TSG101	rs1395319	11	18526636	T	G	0.338278	0.527376	0.0164693	1.72573e-210	7213
RFK	rs10869782	9	76485106	A	G	0.481561	0.105905	0.0165466	1.64681e-10	7213
RFK	rs594586	9	76699375	G	A	0.234576	-0.165003	0.0193892	2.09346e-17	7213
GMFG	rs251906	19	39336198	C	G	0.0862332	-0.396104	0.0291698	1.71584e-41	7213
UNC45A	rs8041035	15	90953012	C	T	0.0286289	-0.384635	0.0500775	1.78995e-14	7213
S100A6	rs472778	1	153538628	G	A	0.0551088	-0.238888	0.0360286	3.58673e-11	7213
S100A6	rs60969679	1	153546477	G	A	0.0388881	0.518715	0.0422943	3.07965e-34	7213
SECTM1	rs78330892	17	82092116	C	T	0.127686	-0.158272	0.0247421	1.68513e-10	7213
SECTM1	rs1132115	17	82321536	T	A	0.486899	-0.350322	0.0161921	1.25307e-100	7213
RSPO3	rs853974	6	126747838	T	C	0.270415	0.129691	0.0186678	4.04759e-12	7213
RSPO3	rs2154167	6	127166661	T	C	0.462498	-0.444226	0.0156135	7.54454e-169	7213
REG1A	rs11126696	2	79096762	A	G	0.384167	-0.294665	0.016885	7.84649e-67	7213
REG1A	rs13422544	2	79133210	A	T	0.109455	-0.194896	0.0264194	1.79958e-13	7213
REG1A	rs11685616	2	79187880	G	T	0.054277	0.251469	0.0367332	8.22808e-12	7213
FAM3D	rs72877731	3	58647547	C	G	0.0221822	0.382069	0.0559015	8.89031e-12	7213
FAM3D	rs7433100	3	58665459	T	C	0.0993345	-0.438052	0.0271122	1.03638e-57	7213
LYPD3	rs11666797	19	43458246	C	A	0.151047	-0.245002	0.0227987	9.81943e-27	7213
NEGR1	rs78738825	1	71587342	C	T	0.0435325	-0.242873	0.0406705	2.45893e-09	7213
NEGR1	rs11209871	1	71934973	A	G	0.139817	-0.238782	0.0238095	1.62219e-23	7213
FSTL1	rs916510	3	120425010	C	T	0.277901	0.168963	0.0185992	1.32532e-19	7213
SPP1	rs1471400	4	87853095	G	A	0.358173	-0.102178	0.0173951	4.44361e-09	7213
LUM	rs78550277	12	91028164	T	G	0.0728546	0.223069	0.0321294	4.1773e-12	7213
LUM	rs3759223	12	91113006	A	G	0.0198946	-0.712224	0.0589871	3.01971e-33	7213
LUM	rs77651188	12	91138494	C	T	0.0108138	0.478362	0.0807301	3.25787e-09	7213
LUM	rs1803343	12	91146007	T	C	0.0221822	-0.60556	0.0558058	3.19185e-27	7213
CD177	rs144764562	19	43035153	G	A	0.0153196	0.515794	0.0667907	1.29433e-14	7213
CD177	rs138707456	19	43132267	A	G	0.110426	0.356833	0.0260726	4.11634e-42	7213
CD177	rs74557322	19	43305369	T	C	0.0254402	-0.327718	0.0523816	4.16604e-10	7213
CD177	rs79338083	19	43322051	C	T	0.0196174	1.54842	0.0575927	8.08567e-152	7213
CD177	rs78530667	19	43396545	T	C	0.129904	-0.530804	0.0238591	4.16776e-106	7213
CD177	rs141280798	19	43453735	G	A	0.0572577	-0.25795	0.0357286	5.7416e-13	7213
SMOC1	rs8011342	14	69502464	A	G	0.0779149	-0.170058	0.030865	3.71759e-08	7213
SMOC1	rs1958078	14	69888141	A	C	0.157077	-0.516105	0.0219425	6.29203e-118	7213
SMOC1	rs8019103	14	70019087	T	C	0.369818	0.159445	0.0172102	2.53792e-20	7213
SMOC1	rs61977430	14	70111634	C	T	0.152364	-0.155558	0.022862	1.09758e-11	7213
SERPINA10	rs4900218	14	94119515	C	T	0.046028	0.221045	0.0395935	2.45192e-08	7213
SERPINA10	rs6575399	14	94213439	G	A	0.168862	0.852455	0.0199171	0	7213
FLRT2	rs1667515	14	85227560	G	A	0.372106	0.120834	0.0171147	1.81689e-12	7213
FLRT2	rs17796783	14	85343567	T	C	0.286219	-0.536857	0.0172367	6.30915e-200	7213
FLRT2	rs17094470	14	85645416	G	C	0.166158	-0.309092	0.0222384	2.31981e-43	7213
FLRT3	rs117932517	20	13980957	T	C	0.0375711	-0.25424	0.0437717	6.57868e-09	7213
FLRT3	rs2423816	20	14554153	A	G	0.297726	0.722384	0.0161104	0	7213
FLRT3	rs6033994	20	14640308	G	A	0.149868	-0.382925	0.0229191	1.63621e-61	7213
FLRT3	rs11087104	20	14714733	C	G	0.246569	-0.202348	0.0192492	1.1656e-25	7213
ISLR2	rs4886578	15	74180694	C	T	0.0564952	-0.233593	0.0362355	1.21827e-10	7213
ISLR2	rs4887134	15	74317938	A	T	0.403438	0.289794	0.0164583	5.60471e-68	7213
DSC2	rs1789064	18	31094439	A	T	0.238528	0.371646	0.0190072	5.34985e-83	7213
DSC2	rs77239293	18	31151789	G	T	0.0219742	0.320488	0.0573053	2.31833e-08	7213
DSC2	rs55663303	18	31157234	A	G	0.0293221	-0.300135	0.0488792	8.67121e-10	7213
HK2	rs641180	2	74812957	A	G	0.281575	0.147991	0.0184499	1.21274e-15	7213
HK2	rs3771788	2	74849662	A	C	0.415569	0.0950248	0.0167276	1.39359e-08	7213
SEMA5A	rs13174956	5	9436585	T	C	0.35845	-0.249122	0.0170913	1.88071e-47	7213
SEMA5A	rs17329324	5	9547846	C	G	0.0895605	0.939395	0.0267277	6.26219e-250	7213
SEMA5A	rs218052	5	9580161	A	C	0.0433939	-0.259153	0.0407813	2.21537e-10	7213
LTBP4	rs112009052	19	40593595	T	A	0.0166366	-0.568793	0.0639164	7.02946e-19	7213
SHANK3	rs6009946	22	50656858	C	T	0.258214	0.401098	0.0181928	2.67711e-104	7213
B4GALT1	rs7019909	9	33113324	C	T	0.100444	0.630544	0.0264335	4.10638e-121	7213
FH	rs10926507	1	241531114	A	G	0.289408	-0.188048	0.0184963	4.05384e-24	7213
PCSK1	rs4078005	5	96083565	A	G	0.0365313	0.255527	0.0442342	7.9358e-09	7213
PCSK1	rs11744722	5	96205127	T	A	0.0187855	0.471654	0.0611855	1.44276e-14	7213
PCSK1	rs6235	5	96393194	C	G	0.27395	-0.999388	0.0144638	0	7213
SPINK2	rs7694521	4	56755581	G	A	0.469084	0.216886	0.0164046	1.90246e-39	7213
SPINK2	rs9992616	4	56781880	C	A	0.402606	-0.108981	0.0170896	1.91709e-10	7213
TMEM132D	rs7299188	12	129289849	C	G	0.370512	0.170914	0.0171449	2.95067e-23	7213
TMEM132D	rs139076549	12	129568952	A	G	0.0189242	0.504236	0.0609351	1.51723e-16	7213
FAM213A	rs10788623	10	80439659	G	A	0.44808	-0.093119	0.0167792	2.96361e-08	7213
MAN1C1	rs11247595	1	25682168	T	C	0.491543	0.292094	0.0161227	8.98231e-72	7213
USP8	rs62016940	15	50425726	A	G	0.169694	0.246684	0.0219595	4.85651e-29	7213
CHAD	rs71379398	17	50319091	T	C	0.0843616	-0.168555	0.0298932	1.7795e-08	7213
PXDN	rs1054241	2	1633876	T	C	0.403022	0.11593	0.0169181	7.85921e-12	7213
PXDN	rs10202812	2	1742696	A	T	0.240399	0.249433	0.0192405	5.19642e-38	7213
HDHD2	rs117792675	18	47044338	G	A	0.0259254	-0.863907	0.0513612	2.64335e-62	7213
HDHD2	rs114475395	18	47164639	A	G	0.0566339	1.31254	0.0322773	0	7213
ARFIP1	rs4619875	4	152779978	C	T	0.39304	0.425011	0.0161998	5.60727e-145	7213
ARHGEF25	rs10437954	12	57610139	G	A	0.102731	0.310478	0.0275137	2.75258e-29	7213
MYOM2	rs3824184	8	2098172	G	A	0.144045	-0.172151	0.0236548	3.75556e-13	7213
HMHA1	rs2240051	19	1076684	A	G	0.379662	0.351603	0.0168121	2.43352e-94	7213
EIF1AD	rs182527881	11	65955537	C	T	0.0255095	0.622983	0.0528404	8.60767e-32	7213
SWAP70	rs11042412	11	9533946	G	C	0.18834	0.165753	0.0208952	2.47073e-15	7213
SWAP70	rs12804730	11	9613169	G	T	0.0340358	-0.265529	0.0456422	6.22459e-09	7213
SWAP70	rs415895	11	9748015	C	G	0.344517	0.627812	0.0158332	3.1597999999998e-311	7213
SWAP70	rs140020287	11	9935957	G	C	0.0192708	-0.352253	0.0603354	5.50426e-09	7213
ABLIM3	rs114464628	5	149154161	G	A	0.0341051	-0.311998	0.0459482	1.20875e-11	7213
REXO2	rs4938104	11	114427673	C	G	0.149799	-0.285735	0.0232605	2.42718e-34	7213
REXO2	rs7122337	11	114526777	T	C	0.271385	-0.105287	0.01866	1.74078e-08	7213
GGA1	rs12483880	22	37655992	C	T	0.421461	0.0931995	0.0167132	2.54448e-08	7213
NCK2	rs10192144	2	105823398	A	G	0.377859	-0.177641	0.0169584	1.7119e-25	7213
NCK2	rs3769497	2	105873565	C	A	0.0622487	-0.241425	0.0344569	2.66298e-12	7213
AP2A2	rs4963151	11	920911	T	C	0.433384	-0.168879	0.0166356	4.72458e-24	7213
PPP2R5A	rs11119862	1	212167815	A	G	0.164079	0.155083	0.0226827	8.74388e-12	7213
NADK	rs4648629	1	1764023	C	A	0.440663	-0.311603	0.0164263	2.39666e-78	7213
ZYX	rs7801889	7	143499080	T	C	0.381741	0.107615	0.0169482	2.28901e-10	7213
PNKP	rs2290774	19	49871778	T	C	0.426175	-0.101033	0.0169952	2.89739e-09	7213
CA10	rs2106331	17	51660546	G	A	0.348607	-0.0984152	0.0173423	1.44189e-08	7213
CA10	rs1354276	17	52100122	A	T	0.380147	0.17408	0.0171605	5.09245e-24	7213
CA10	rs117399000	17	52136371	G	A	0.0294607	-0.734537	0.0480137	5.10347e-52	7213
FGFR3	rs79825628	4	1684828	G	A	0.183488	0.366185	0.0210873	3.32301e-66	7213
FGFR3	rs3135878	4	1802650	G	A	0.202482	0.211748	0.0206512	1.67996e-24	7213
ELANE	rs58350690	19	794670	T	C	0.153473	-0.149593	0.0229148	7.10636e-11	7213
ELANE	rs56283881	19	893183	C	T	0.247331	-0.238824	0.0187831	1.20812e-36	7213
INHBB	rs17050272	2	120548864	G	A	0.425828	0.421393	0.0160361	2.03557e-145	7213
CSF1R	rs35341726	5	150024616	G	T	0.0684875	0.220091	0.032705	1.83217e-11	7213
CSF1R	rs115138219	5	150112084	A	G	0.0223901	-0.625059	0.0558902	8.44862e-29	7213
IL5RA	rs340827	3	3066046	G	A	0.4033	0.178751	0.0166923	1.46863e-26	7213
IL5RA	rs77400868	3	3109280	A	G	0.138361	0.500071	0.0232641	2.14732e-99	7213
WISP1	rs2739148	8	133071105	T	C	0.211978	0.229893	0.0200852	4.47792e-30	7213
WISP1	rs60282000	8	133192798	T	G	0.354291	-0.292064	0.0172647	5.48084e-63	7213
ANXA2	rs10851680	15	60386905	T	G	0.172466	-0.211118	0.0218773	6.66017e-22	7213
ANXA2	rs8033800	15	60396980	T	A	0.386178	0.397233	0.0165742	3.3497e-122	7213
FCN2	rs11103544	9	134843197	T	C	0.14155	-0.331951	0.0234272	5.6605e-45	7213
FCN2	rs11103563	9	134886852	A	G	0.112159	-0.999999	0.0236189	0	7213
PAK4	rs11667387	19	39184097	C	T	0.350132	-0.11375	0.0174807	8.17186e-11	7213
PRTN3	rs2930903	19	887824	G	C	0.40219	-0.146841	0.0170108	7.32069e-18	7213
IL12B	rs17052525	5	159164158	G	A	0.107791	-0.193616	0.0267796	5.32754e-13	7213
IL12B	rs2901313	5	159347171	T	C	0.309996	-0.58191	0.0164568	1.02877e-252	7213
INHBA	rs7808613	7	41707324	C	G	0.244628	-0.105985	0.0193724	4.62704e-08	7213
FRZB	rs12991615	2	182623586	C	A	0.11611	0.150523	0.0260335	7.69414e-09	7213
FRZB	rs288326	2	182838608	G	A	0.116595	0.637811	0.0249547	5.29096e-138	7213
FRZB	rs72890325	2	183063340	T	G	0.0932344	-0.5444	0.0279908	3.66466e-82	7213
CCL8	rs1821140	17	34326665	C	T	0.180438	-1.02947	0.0182287	0	7213
CCL8	rs159247	17	34412574	A	G	0.26168	-0.108548	0.0187391	7.22183e-09	7213
CROT	rs31659	7	87411313	C	T	0.10488	-0.60755	0.026257	2.54907e-114	7213
APOBEC3G	rs5757442	22	39040041	T	A	0.480937	0.116444	0.0165775	2.34895e-12	7213
APOBEC3G	rs3891126	22	39088173	C	G	0.10086	-0.332835	0.0273062	7.64756e-34	7213
PSMD9	rs10743185	12	121918529	G	A	0.431582	-0.205487	0.0166913	1.75144e-34	7213
IFI16	rs856051	1	159031502	T	C	0.180577	-0.242172	0.0214018	1.946e-29	7213
DPY30	rs140841871	2	32226651	C	T	0.0451269	0.453859	0.0399842	1.3069e-29	7213
SULT1A3	rs148788997	16	30311847	G	C	0.118883	0.185788	0.02578	6.31456e-13	7213
NUDT12	rs11242495	5	103535378	A	G	0.15576	-0.32002	0.02268	1.28378e-44	7213
COL4A3BP	rs5744681	5	75584525	G	A	0.0859559	0.259632	0.0291844	7.2043e-19	7213
GNPNAT1	rs72684248	14	52538492	A	C	0.0463746	0.234726	0.0395802	3.16161e-09	7213
GNPNAT1	rs2296494	14	52783575	G	C	0.382504	-0.348992	0.0167281	6.67357e-94	7213
LAP3	rs114838597	4	17578371	C	T	0.0259947	0.452524	0.052167	5.0727e-18	7213
TOLLIP	rs145066684	11	1251598	T	C	0.0294607	-0.272049	0.0486814	2.3759e-08	7213
TOLLIP	rs2056083	11	1348325	G	A	0.149452	-0.151326	0.0233187	9.18299e-11	7213
TXNRD1	rs7298739	12	104296440	T	C	0.447941	0.139226	0.0166977	8.96696e-17	7213
KPNA6	rs72666741	1	32102997	G	A	0.0282129	0.858735	0.0492103	7.97468e-67	7213
HSD17B14	rs12978094	19	48809982	A	C	0.0394427	-0.273356	0.0425046	1.34686e-10	7213
PPFIA1	rs12577692	11	70503671	A	G	0.325731	-0.133938	0.0178127	6.17622e-14	7213
CRYZ	rs11210463	1	74456718	G	C	0.196312	0.122754	0.021179	7.07741e-09	7213
CRYZ	rs12061533	1	74692434	A	G	0.157632	0.210443	0.0228933	4.94402e-20	7213
CRYZ	rs11485299	1	74753462	A	G	0.122487	1.03177	0.0220581	0	7213
CRYZ	rs2065728	1	74949323	C	T	0.395051	-0.186945	0.0168333	1.99936e-28	7213
LANCL1	rs2287418	2	210476432	C	G	0.496742	-0.136082	0.0166449	3.4506e-16	7213
NMRAL1	rs11557236	16	4469438	G	A	0.0849854	-0.510755	0.0292133	4.54981e-67	7213
ADSSL1	rs10142660	14	104759283	G	T	0.126022	0.185815	0.0251712	1.73343e-13	7213
GNMT	rs2395943	6	42972935	A	G	0.420006	0.428481	0.0162219	7.70122e-147	7213
GNMT	rs9472044	6	43420486	T	C	0.0259254	-0.323377	0.0528059	9.61227e-10	7213
TNFAIP3	rs2230926	6	137874929	T	G	0.0305005	0.280835	0.0478128	4.45258e-09	7213
BDNF	rs16917304	11	27764235	T	C	0.0392347	0.375336	0.0427327	1.95803e-18	7213
IL1RAP	rs139644748	3	190576842	G	A	0.024747	-0.302963	0.052769	9.77661e-09	7213
IL1RAP	rs4686558	3	190632099	A	G	0.154305	1.27403	0.01768	0	7213
IL1RAP	rs79383051	3	190649137	C	T	0.0408984	-0.316137	0.0419432	5.38528e-14	7213
IL1RAP	rs79593794	3	190802174	C	A	0.0361153	-0.375499	0.0445208	3.98766e-17	7213
IL15RA	rs41294151	10	5957517	G	T	0.0854707	-0.328029	0.0297284	4.38196e-28	7213
IL15RA	rs8177655	10	5973156	G	A	0.317898	0.649259	0.0159459	0	7213
IL15RA	rs12722557	10	6028445	C	T	0.0325801	0.286888	0.0466264	8.0136e-10	7213
IL15RA	rs58820784	10	6128373	C	T	0.142035	-0.179992	0.0235558	2.43276e-14	7213
PKP2	rs11052286	12	32886492	T	C	0.290725	0.114803	0.0182234	3.15628e-10	7213
CST4	rs7263473	20	23709830	G	A	0.103078	-0.458975	0.026956	9.05679e-64	7213
IL18R1	rs74664310	2	101853351	G	A	0.0250936	0.343501	0.0533	1.23321e-10	7213
IL18R1	rs13012334	2	102119560	A	G	0.127825	-0.189433	0.0248745	2.96052e-14	7213
IL18R1	rs2160232	2	102430420	G	A	0.245321	0.851481	0.016545	0	7213
IGFBP6	rs822688	12	53099603	C	T	0.142728	-0.221984	0.02372	1.05911e-20	7213
DEF6	rs1041528	6	35222343	T	A	0.149383	-0.133666	0.023209	8.79648e-09	7213
DEF6	rs45482297	6	35297758	G	A	0.0336892	-0.547559	0.0457004	9.08178e-33	7213
CBR3	rs62229277	21	36118748	C	T	0.338555	-0.80311	0.0148492	0	7213
CBR3	rs73202262	21	36249629	A	G	0.036046	0.370777	0.0442081	5.93788e-17	7213
HBEGF	rs1991801	5	140623810	A	G	0.293221	0.109534	0.0180057	1.23752e-09	7213
CARS	rs445375	11	3034705	T	A	0.406211	0.149995	0.0170772	1.95825e-18	7213
C1QC	rs75643365	1	22441151	C	T	0.0171219	0.368019	0.06405	9.52119e-09	7213
C1QC	rs11810828	1	22615195	C	T	0.0340358	-0.301355	0.0458047	5.06321e-11	7213
C1QC	rs141997172	1	22634878	A	G	0.0119229	0.807774	0.0752161	1.05774e-26	7213
C1QC	rs75380810	1	22663039	T	C	0.0395813	0.962427	0.0415124	9.54354e-115	7213
C1QC	rs75837320	1	22678038	A	G	0.0119229	1.01284	0.0748712	3.4001e-41	7213
CNTFR	rs115034926	9	34551922	G	A	0.0194787	0.385108	0.0604448	1.99039e-10	7213
CNTFR	rs73645429	9	34594286	G	A	0.0181617	-0.996468	0.0605838	1.05376e-59	7213
CNTFR	rs12352811	9	34614684	G	C	0.0605851	-0.372232	0.0344651	5.51769e-27	7213
MTHFS	rs282778	15	79758743	C	T	0.235478	0.327801	0.0192964	1.71955e-63	7213
MTHFS	rs34397803	15	79922335	T	G	0.357688	-0.698557	0.015117	0	7213
MTHFS	rs28561542	15	80155569	C	T	0.439623	-0.121744	0.0166859	3.27598e-13	7213
THBS2	rs73041853	6	169203903	G	A	0.0978788	0.214101	0.0278352	1.64429e-14	7213
RELT	rs56801796	11	73379220	A	G	0.216276	0.154046	0.0198475	9.55301e-15	7213
PIANP	rs11064321	12	6700730	G	C	0.376958	0.289271	0.0167018	7.08491e-66	7213
S100A4	rs79399329	1	153544257	G	A	0.0564259	0.245223	0.0358169	8.18705e-12	7213
TNFRSF10D	rs4460371	8	23134288	T	C	0.489325	0.10224	0.0165486	6.83745e-10	7213
C10orf54	rs10999983	10	71754145	C	G	0.314363	-0.165283	0.0178283	2.39545e-20	7213
C10orf54	rs12415873	10	71770478	C	T	0.143283	0.610659	0.0227584	2.98605e-151	7213
EFNB2	rs59166663	13	106647317	A	C	0.142035	0.278786	0.0235026	3.71131e-32	7213
EFNB2	rs3803241	13	106916932	G	T	0.316512	0.175732	0.0178381	9.39605e-23	7213
IL1R2	rs2310170	2	101999692	T	G	0.401497	-0.521562	0.0160216	5.1968e-217	7213
AMIGO2	rs1101751	12	47092599	G	A	0.300014	0.149186	0.0180804	1.84772e-16	7213
ISG15	rs3128111	1	995371	C	G	0.382227	0.307143	0.0167996	4.97268e-73	7213
EFNA3	rs17723260	1	155086187	G	A	0.142243	-0.138962	0.0236523	4.41163e-09	7213
YWHAB	rs2425681	20	44918221	A	T	0.36656	-0.663194	0.0153346	0	7213
YWHAB	rs2868217	20	44963260	G	A	0.370096	0.152437	0.017172	8.54692e-19	7213
ANXA7	rs117332875	10	73370976	C	G	0.0203106	-0.46588	0.0587495	2.52354e-15	7213
RBP7	rs35232720	1	9991107	C	T	0.054485	-1.01757	0.0345785	7.42053e-180	7213
RBP7	rs143320801	1	10019021	C	T	0.0166366	-0.375433	0.0646532	6.63561e-09	7213
DOK2	rs2054713	8	21983023	A	G	0.432136	0.111271	0.0167426	3.23225e-11	7213
RAB6B	rs9813363	3	133885899	G	A	0.15583	-0.68858	0.0212426	2.6411e-215	7213
PREP	rs1051484	6	105278161	C	T	0.156662	0.793538	0.0210403	2.86962e-284	7213
PREP	rs11755530	6	105339937	A	G	0.202898	-0.453896	0.0199683	1.57889e-110	7213
VOPP1	rs117042408	7	55555698	G	A	0.0305698	-0.489085	0.0475311	1.15961e-24	7213
SUMO3	rs34329954	21	44747002	G	A	0.220505	0.114689	0.0199734	9.73142e-09	7213
SUMO3	rs235343	21	44829837	A	C	0.418966	0.105019	0.0167782	4.09031e-10	7213
SUMO3	rs8133302	21	44835300	A	C	0.227298	0.216968	0.019798	9.93431e-28	7213
HRSP12	rs10955148	8	98107592	T	C	0.316512	-0.410085	0.0172782	5.77974e-120	7213
DNAJC17	rs57825040	15	40800118	C	G	0.365659	-0.115275	0.0173211	3.03725e-11	7213
EIF4B	rs146008363	12	53037514	T	A	0.0571191	-0.212298	0.0358059	3.1861e-09	7213
CAPN2	rs188530181	1	223691121	A	C	0.0108831	-1.43837	0.0788757	1.12989e-72	7213
CAPN2	rs10915880	1	223853332	G	A	0.150146	0.164604	0.0230659	1.05264e-12	7213
C8G	rs7862602	9	136946019	G	T	0.465132	0.497576	0.0154524	1.13047e-212	7213
CST6	rs3825068	11	66000622	A	G	0.0256481	0.616729	0.0527134	2.45323e-31	7213
CRLF1	rs141412226	19	18606827	G	A	0.204423	0.337598	0.0201955	1.41945e-61	7213
MESDC2	rs1012540	15	80953751	A	T	0.0483849	-0.439129	0.0386173	1.03993e-29	7213
MESDC2	rs2663943	15	81096638	G	C	0.346319	-0.0999867	0.0174504	1.04619e-08	7213
CCDC134	rs1807590	22	41313231	G	A	0.41647	-0.092472	0.0168216	3.9903e-08	7213
CCDC134	rs11090057	22	41735443	G	A	0.357688	0.361625	0.0168082	1.4497e-99	7213
CCDC134	rs11704061	22	41832344	G	C	0.0175378	0.396112	0.0620533	1.8393e-10	7213
REG3A	rs72913277	2	79140251	A	G	0.039512	-0.336005	0.0428031	4.76174e-15	7213
REG3A	rs116652994	2	79163078	A	G	0.0587828	0.465378	0.0350482	9.04849e-40	7213
VWC2	rs76473891	7	49504033	G	C	0.0246083	0.33122	0.0536436	6.99955e-10	7213
VWC2	rs75731564	7	49644661	C	A	0.02648	0.328445	0.0512932	1.6162e-10	7213
VWC2	rs148681119	7	49718162	C	A	0.0222515	0.837146	0.0556706	2.40441e-50	7213
VWC2	rs77510717	7	49731032	G	A	0.0230833	-0.598638	0.0546142	9.70862e-28	7213
VWC2	rs1876569	7	49782154	A	T	0.142798	-0.639182	0.0221821	6.4806e-173	7213
VWC2	rs76707602	7	50220893	C	A	0.0336892	0.272402	0.0458455	2.9516e-09	7213
CLIC4	rs113965554	1	24394806	G	A	0.0336892	0.398846	0.0458149	3.8701e-18	7213
CLIC4	rs4649017	1	24746529	T	C	0.373492	-0.258788	0.0167082	2.96283e-53	7213
TXNL4B	rs116891509	16	72071661	C	T	0.0734091	0.557124	0.0311312	4.09363e-70	7213
CRADD	rs60169972	12	93837506	G	C	0.186469	-0.149609	0.0212386	2.03768e-12	7213
GBP1	rs71666209	1	88989898	G	A	0.0388881	-0.295397	0.0428283	5.75183e-12	7213
GBP1	rs61798920	1	89051436	C	T	0.35034	-0.168436	0.0173204	3.23899e-22	7213
SELM	rs117551362	22	31104089	G	A	0.0490087	0.285625	0.0385448	1.40443e-13	7213
KNG1	rs5029993	3	186721506	G	A	0.114446	0.145151	0.0261537	2.95929e-08	7213
KNG1	rs5030062	3	186736391	A	C	0.37682	0.313407	0.0166336	2.4184e-77	7213
APOA5	rs12286037	11	116781491	C	T	0.0687647	1.25848	0.0294108	0	7213
APOA5	rs10750096	11	116786072	C	A	0.06925	-0.37948	0.0323254	1.54874e-31	7213
APOC1	rs12721046	19	44917997	G	A	0.155691	0.143516	0.0228703	3.69377e-10	7213
APOC1	rs5112	19	44927023	C	G	0.466449	-0.307528	0.0162896	1.24059e-77	7213
BPIFB1	rs2424963	20	33106642	T	C	0.413282	0.320032	0.0165234	1.6357e-81	7213
BMPER	rs16879245	7	33764873	A	G	0.082074	-0.381904	0.0296743	1.71716e-37	7213
BMPER	rs34372750	7	34062779	T	C	0.262443	-0.143123	0.0188842	3.91716e-14	7213
BMPER	rs2058681	7	34154490	A	G	0.316512	-0.1525	0.0177523	1.05055e-17	7213
BOLA1	rs1044808	1	149900352	G	C	0.0777762	1.08971	0.0285285	6.76067e-291	7213
CPB1	rs388488	3	148645190	C	T	0.205878	-0.113932	0.0205142	2.89457e-08	7213
CPB1	rs56745771	3	148827514	C	T	0.370581	-0.115322	0.0172467	2.45454e-11	7213
CPB1	rs13318851	3	148844610	G	C	0.227506	0.409447	0.019168	3.23915e-98	7213
KL	rs7321110	13	32956017	T	C	0.046028	-0.316373	0.0395037	1.3419e-15	7213
KL	rs9527032	13	33056892	G	C	0.151601	0.213542	0.0227746	8.96809e-21	7213
FABP2	rs4549362	4	119129891	C	A	0.0784694	-0.22929	0.0306423	8.13915e-14	7213
FABP2	rs7656644	4	119306880	G	A	0.261195	-0.920018	0.0157312	0	7213
FABP4	rs1486006	8	81478382	G	C	0.183072	-0.172477	0.0217118	2.25663e-15	7213
NRP2	rs62172729	2	205182223	C	T	0.19042	-0.252313	0.0210351	7.75233e-33	7213
NRP2	rs3771004	2	205766163	C	T	0.285942	0.162317	0.0181104	3.98008e-19	7213
FCGR3A	rs116601080	1	161339137	C	T	0.0505338	-0.26527	0.0379514	3.00038e-12	7213
FCGR3A	rs6700241	1	161531185	A	G	0.201026	0.821891	0.0184636	0	7213
FCGR3A	rs2185550	1	161692211	T	C	0.410925	0.215283	0.0167226	1.63389e-37	7213
GAS6	rs6602909	13	113849020	T	C	0.322335	-0.405253	0.0171732	1.16097e-118	7213
UNC5B	rs145365000	10	71047349	G	C	0.0154582	0.441676	0.0678106	7.84221e-11	7213
UNC5B	rs7907590	10	71292875	G	A	0.141758	0.262621	0.0234328	6.4963e-29	7213
UNC5B	rs13419	10	71299632	A	G	0.282615	0.137846	0.018499	1.02976e-13	7213
GSTM1	rs116362610	1	109397043	C	G	0.0185082	0.411154	0.0612113	1.99681e-11	7213
GSTM1	rs115181845	1	109510351	C	T	0.0721614	0.463196	0.0315545	4.30877e-48	7213
GSTM1	rs2269340	1	109629614	T	C	0.0752807	0.627972	0.0306016	5.36261e-91	7213
GSTM1	rs115929572	1	109703431	G	A	0.0751421	0.767389	0.0302131	2.21256e-136	7213
LDHA	rs7112492	11	18383963	G	T	0.174962	0.190473	0.0216972	2.03989e-18	7213
SERPINB5	rs7244879	18	63484141	A	G	0.319077	-0.138506	0.017872	1.04587e-14	7213
LOXL3	rs17010021	2	74534412	T	A	0.0367392	-0.290539	0.0442673	5.62863e-11	7213
PNP	rs1049564	14	20472447	G	A	0.176279	-0.659672	0.0202087	4.096e-218	7213
PNP	rs1760930	14	20486851	A	G	0.189658	-0.244497	0.0208882	2.30571e-31	7213
PCSK2	rs6044716	20	17269967	A	T	0.494246	-0.131171	0.0165402	2.51464e-15	7213
GM2A	rs72794132	5	151239432	C	T	0.165812	0.706237	0.0208557	2.09667e-233	7213
GM2A	rs375396	5	151287372	C	A	0.184181	0.429414	0.0206856	5.11447e-93	7213
GM2A	rs10071361	5	151304950	A	T	0.0354915	-0.255705	0.0448059	1.1958e-08	7213
SORD	rs56060952	15	45036783	T	C	0.11916	0.467346	0.0250176	4.35189e-76	7213
SORD	rs28662287	15	45068813	C	T	0.125191	-0.25599	0.025053	2.41302e-24	7213
TIMD4	rs58198139	5	156972028	C	T	0.364827	0.2057	0.0171373	7.03433e-33	7213
NT5E	rs2593335	6	85378941	C	T	0.499515	0.231981	0.0164681	1.77692e-44	7213
NT5E	rs6903114	6	85696953	T	C	0.311174	0.464768	0.0171471	3.72926e-154	7213
AMBP	rs10982050	9	114066493	A	G	0.242132	-0.150718	0.0192038	4.82487e-15	7213
ANPEP	rs1042499	15	89785074	T	C	0.0594759	0.21923	0.0352545	5.29933e-10	7213
DPP4	rs13015258	2	162074215	T	G	0.394704	0.124202	0.0168236	1.72601e-13	7213
CD8A	rs3020726	2	86789383	A	G	0.165604	0.510069	0.0217112	1.14879e-117	7213
COL9A1	rs13199337	6	70279372	C	T	0.175378	0.143297	0.0218324	5.62031e-11	7213
CFHR1	rs67908756	1	196852250	T	G	0.205254	-0.939397	0.0169717	0	7213
CFHR1	rs61820789	1	197022933	G	C	0.425551	0.118008	0.0168808	2.98052e-12	7213
HEXB	rs13164140	5	74734513	G	A	0.247193	0.46273	0.0185465	7.39451e-132	7213
HEXB	rs113358700	5	74923508	G	C	0.147511	-0.13651	0.0236412	8.05189e-09	7213
PNLIPRP2	rs2301179	10	116645109	A	G	0.494801	-0.819875	0.0133175	0	7213
PNLIPRP2	rs3010459	10	116671159	C	T	0.47962	-0.136543	0.0164656	1.30969e-16	7213
PNLIPRP2	rs11596597	10	116855346	C	A	0.137599	-0.163637	0.0241378	1.30288e-11	7213
LRP11	rs73604783	6	149566749	T	C	0.0155968	0.909092	0.0662442	2.4966e-42	7213
LRP11	rs35830138	6	149668635	T	C	0.365105	0.864711	0.0140913	0	7213
LRP11	rs75672805	6	149804154	A	G	0.0203106	-0.440953	0.0585709	5.7549e-14	7213
PLTP	rs76070947	20	45484646	C	G	0.0456814	-0.243084	0.039641	9.12857e-10	7213
PLTP	rs111602331	20	45928835	T	C	0.184597	-0.738606	0.0196868	1.42529e-281	7213
PLTP	rs73312715	20	46157375	C	T	0.0609317	0.192722	0.0345892	2.61296e-08	7213
REG3G	rs430298	2	79022646	G	T	0.218148	0.584061	0.0188785	1.89688e-197	7213
REG3G	rs140715469	2	79078756	T	C	0.0449189	0.342595	0.039762	8.41429e-18	7213
VNN2	rs56739181	6	132755350	C	A	0.342715	-0.737598	0.0151326	0	7213
VNN2	rs73773521	6	133081796	C	G	0.0120616	-0.473388	0.0760723	5.15469e-10	7213
AGRN	rs4970350	1	1036800	G	A	0.427423	-0.294348	0.0166672	2.29684e-68	7213
AOC1	rs73163584	7	150772831	C	G	0.0194094	0.357195	0.0599093	2.60496e-09	7213
AOC1	rs6977381	7	150845558	G	A	0.444406	0.671188	0.0148534	0	7213
AOC1	rs3778871	7	150973684	A	C	0.106474	0.177913	0.0269209	4.15262e-11	7213
CES1	rs76875916	16	55818117	T	C	0.0469985	-0.460061	0.0391383	1.29524e-31	7213
CES1	rs74019283	16	55836327	G	T	0.0378483	-0.247582	0.0434671	1.27585e-08	7213
CD248	rs551243	11	66307012	G	C	0.479343	0.0955545	0.0167382	1.18309e-08	7213
FGFBP1	rs73230203	4	15962080	G	A	0.0925412	0.192551	0.0286293	1.88179e-11	7213
FOLR3	rs637195	11	71889354	G	T	0.277416	-0.11592	0.0183394	2.75689e-10	7213
FOLR3	rs146694036	11	72145571	C	T	0.0938583	1.02158	0.0259233	8.72302e-308	7213
FOLR3	rs79341752	11	72287283	A	G	0.0524054	0.325506	0.0369386	1.5199e-18	7213
ATRN	rs138318457	20	3292219	C	T	0.0386108	-0.55941	0.042679	8.27706e-39	7213
ATRN	rs151544	20	3503901	G	C	0.0641203	-0.656063	0.0332792	2.63991e-84	7213
ATRN	rs144469244	20	3816499	C	G	0.0119922	-0.843718	0.0758405	1.61806e-28	7213
LEFTY2	rs360078	1	225896277	G	A	0.354707	-0.331182	0.0169318	4.708e-83	7213
LEFTY2	rs10799316	1	225480329	G	A	0.245876	0.114486	0.0194382	4.04247e-09	7213
LEFTY2	rs360088	1	225869991	G	A	0.363718	0.72069	0.015092	0	7213
LEFTY2	rs4653441	1	226107091	G	A	0.116456	-0.218726	0.0257313	2.27298e-17	7213
NAGLU	rs1123363	17	42080196	G	A	0.0337585	0.286662	0.0455028	3.15392e-10	7213
NAGLU	rs72823057	17	42415242	G	C	0.0674477	-0.224002	0.0331152	1.44439e-11	7213
NAGLU	rs41283429	17	42480711	C	T	0.0419382	1.0998	0.039432	1.15262e-162	7213
NPTXR	rs4821839	22	38831788	G	A	0.0186469	1.62178	0.0588682	6.09312e-159	7213
NPTXR	rs735306	22	38864027	C	T	0.385554	-0.14004	0.0169834	1.93396e-16	7213
PRSS8	rs1060506	16	31122128	C	T	0.294191	0.124778	0.0182774	9.38297e-12	7213
BCHE	rs3863090	3	165666699	G	T	0.126993	-0.144174	0.024947	7.81849e-09	7213
BCHE	rs62295996	3	165764276	G	A	0.203106	-0.438648	0.0198952	2.63325e-104	7213
BCHE	rs148077724	3	165952844	A	G	0.0422848	-0.29932	0.0409249	2.87481e-13	7213
SAA1	rs11024589	11	18256876	A	C	0.104741	-0.798865	0.0253572	3.19369e-204	7213
SAA1	rs76204461	11	18493515	C	T	0.0752114	0.232937	0.0313111	1.12817e-13	7213
SAA4	rs151172395	11	18195559	G	A	0.0176071	1.481	0.0611696	1.4261e-124	7213
SAA4	rs4757629	11	18224223	C	G	0.470331	0.590198	0.0150417	2.18955e-305	7213
SAA4	rs10430893	11	18259448	C	T	0.104395	-0.549938	0.02633	4.16846e-94	7213
CLSTN1	rs35331030	1	9751595	C	T	0.0167059	1.78296	0.060609	9.76847e-180	7213
CLSTN1	rs114513597	1	9769606	G	A	0.0158048	-0.692718	0.0664827	3.04935e-25	7213
GLIPR2	rs72729437	9	35963179	A	G	0.0370858	0.262566	0.0439333	2.38884e-09	7213
GLIPR2	rs10814339	9	36154681	A	C	0.269444	-0.353374	0.0182988	4.68346e-81	7213
ALAD	rs11794302	9	113131922	T	C	0.0288368	-0.293745	0.04962	3.36928e-09	7213
ALAD	rs7025333	9	113353500	C	T	0.419728	0.174843	0.0168566	4.96408e-25	7213
ALAD	rs1800435	9	113391611	C	G	0.0797865	-0.67226	0.0297402	2.30641e-109	7213
PGAM2	rs6956492	7	44064620	A	G	0.234992	-0.129707	0.0195828	3.76011e-11	7213
ADH1C	rs2602885	4	99119979	C	G	0.185221	-0.143485	0.0211413	1.2365e-11	7213
ADH1C	rs283415	4	99349450	C	T	0.434909	-0.542217	0.0155412	1.42033e-246	7213
GSS	rs6088642	20	34895383	G	T	0.375711	-0.438391	0.0162007	1.1254e-153	7213
DLD	rs3735602	7	107923141	A	G	0.420907	-0.0968738	0.0169326	1.10057e-08	7213
CSRP1	rs3767541	1	201486782	C	T	0.346527	-0.180995	0.0174334	4.49169e-25	7213
EPHB4	rs314345	7	100799705	G	C	0.472064	-0.258365	0.0165199	3.02103e-54	7213
MSR1	rs41341748	8	16155085	G	A	0.0102593	-1.49438	0.0783621	3.86649e-79	7213
MSR1	rs7831768	8	16169622	C	T	0.0749341	-0.506351	0.0309684	4.92626e-59	7213
MDH2	rs10256	7	76066295	A	G	0.0491474	0.345975	0.0380857	1.32876e-19	7213
PRSS27	rs71386687	16	2717893	G	T	0.077083	0.192378	0.0312443	7.80119e-10	7213
SLITRK1	rs2876803	13	83794650	T	A	0.168723	0.158333	0.0222406	1.19132e-12	7213
VIM	rs359276	10	17271304	G	A	0.293775	-0.111299	0.0181517	9.16023e-10	7213
CKMT1A	rs2614819	15	43604248	C	A	0.0986413	-0.260674	0.0274066	2.50916e-21	7213
KLK14	rs2569441	19	51011366	C	T	0.394427	-0.137146	0.0170209	9.04445e-16	7213
KLK14	rs2691224	19	51041887	G	A	0.495702	-0.103894	0.0165272	3.44244e-10	7213
KLK14	rs17658926	19	51081153	G	A	0.192916	0.279168	0.020928	4.06902e-40	7213
KLK14	rs11666870	19	51095412	A	G	0.477956	-0.244253	0.0161602	7.76786e-51	7213
AMY2B	rs12076610	1	103521319	G	T	0.093789	0.612807	0.0276844	4.28099e-105	7213
AMY2B	rs114500706	1	103849546	A	G	0.0469985	-0.532566	0.0391361	1.16914e-41	7213
AMY2B	rs77395797	1	103869827	C	T	0.011715	-0.618082	0.0770128	1.16973e-15	7213
AMY2B	rs4847148	1	103907224	C	A	0.0154582	-0.413726	0.0672126	7.8864e-10	7213
ENPEP	rs13132825	4	110223610	G	T	0.0535145	-0.349773	0.0369437	3.79336e-21	7213
ENPEP	rs28421498	4	110479469	T	C	0.0924719	-0.19579	0.0287054	9.79662e-12	7213
ENPEP	rs11735606	4	110517862	C	G	0.322751	0.382592	0.0172796	3.8011e-105	7213
ANTXR2	rs17004062	4	79685611	G	A	0.16498	-0.187876	0.0222085	3.2149e-17	7213
ANTXR2	rs10009674	4	79880234	T	A	0.249896	0.379264	0.0184663	3.82647e-91	7213
TCN2	rs55679829	22	30604644	A	G	0.0240538	-0.451958	0.054095	7.78349e-17	7213
TCN2	rs5753259	22	30634541	T	C	0.407736	0.820184	0.0140535	0	7213
TCN2	rs111351288	22	30635968	G	A	0.011507	-0.447123	0.0778491	9.65374e-09	7213
TCN2	rs5997786	22	30858049	C	T	0.150908	0.209191	0.0229389	9.63188e-20	7213
GUSB	rs2949690	7	66018255	C	T	0.445515	-0.177169	0.0165544	1.57144e-26	7213
MUC16	rs193266507	19	8854282	T	C	0.0662692	-0.288148	0.0329812	2.9477e-18	7213
MUC16	rs8110763	19	9020790	T	G	0.486829	-0.0966851	0.016631	6.37765e-09	7213
CNN1	rs138405741	19	11543596	C	T	0.0318869	-0.325829	0.0475807	8.11042e-12	7213
CR2	rs74810716	1	207333596	T	G	0.105157	0.153573	0.026717	9.39245e-09	7213
CR2	rs61821130	1	207457543	C	A	0.112575	-0.237385	0.0263242	2.42444e-19	7213
NCAN	rs2228603	19	19219115	C	T	0.0811036	-0.451966	0.030094	3.17631e-50	7213
RNASE3	rs111391792	14	20875328	T	C	0.0737557	-0.370047	0.0311392	2.87624e-32	7213
RNASE3	rs147307766	14	20917832	C	T	0.0497019	0.946463	0.0365163	1.0718e-141	7213
RNASE3	rs150971918	14	20976668	G	C	0.0134479	-0.46435	0.0717985	1.06208e-10	7213
FCN1	rs7037264	9	134883366	G	A	0.403022	0.489293	0.0158671	2.98792e-196	7213
FCN1	rs7873100	9	134964997	C	G	0.261403	0.314048	0.0186976	3.90701e-62	7213
FCRLB	rs61801180	1	161718974	G	C	0.0538611	0.697481	0.0360986	3.87876e-81	7213
FCRLB	rs2880055	1	161952575	C	T	0.138639	0.256043	0.0238511	1.10769e-26	7213
CFHR2	rs76541854	1	196479019	G	A	0.0203106	0.343847	0.0582575	3.74956e-09	7213
CFHR2	rs10737679	1	196710106	G	T	0.208304	-0.777254	0.0183596	0	7213
CFHR2	rs150638768	1	196933743	C	T	0.0154582	-1.43682	0.064916	4.45261e-105	7213
FBLN5	rs2267994	14	91890602	A	G	0.35644	0.14798	0.017247	1.1487e-17	7213
FOLR2	rs80345326	11	72216368	T	C	0.0249549	0.393716	0.0529326	1.13984e-13	7213
GC	rs7697091	4	71759380	A	C	0.360876	-0.160771	0.0171732	1.02807e-20	7213
GC	rs2139646	4	71905686	A	G	0.35034	0.132789	0.0172946	1.82826e-14	7213
GPX1	rs9823546	3	49668079	T	A	0.291834	-0.16557	0.0182205	1.29437e-19	7213
HTRA1	rs7074542	10	122353283	C	T	0.308679	-0.190676	0.0179041	2.73656e-26	7213
HEXIM1	rs1044977	17	45149847	T	C	0.25759	0.210601	0.0189678	2.05706e-28	7213
IL6R	rs6688376	1	154353890	C	T	0.299043	-0.196202	0.0181997	6.81739e-27	7213
IL6R	rs12753254	1	154444459	G	A	0.405864	0.992553	0.0121309	0	7213
IL6R	rs61103655	1	154657590	C	T	0.280743	-0.172403	0.0184929	1.48049e-20	7213
ITGA2	rs246413	5	52982280	G	A	0.321226	0.143417	0.0177592	7.80785e-16	7213
MAPK9	rs11741142	5	180307139	T	C	0.204977	0.340169	0.0202635	4.51469e-62	7213
LAP3	rs114838597	4	17578371	C	T	0.0259947	0.520345	0.0520792	2.35653e-23	7213
LIN7B	rs4802563	19	49116979	C	A	0.40933	0.162023	0.0167265	4.68307e-22	7213
LILRA2	rs2151868	19	54593448	T	C	0.107584	-0.583312	0.0259809	5.79332e-108	7213
LILRB3	rs112045636	19	54079321	G	A	0.0366006	0.302682	0.0438962	5.82578e-12	7213
LILRB3	rs145888232	19	54211473	C	T	0.0223208	-0.496734	0.0563325	1.44388e-18	7213
LILRB3	rs12978577	19	54213755	T	A	0.309511	0.523234	0.0167712	1.49848e-200	7213
LILRB3	rs12984962	19	54265351	T	C	0.346458	-0.181135	0.0175479	8.30791e-25	7213
XCL2	rs4656601	1	168538235	T	A	0.198045	0.221446	0.0205592	7.5367e-27	7213
NLGN1	rs497383	3	173407133	A	G	0.270345	0.230434	0.0184662	2.25826e-35	7213
HSPG2	rs12742444	1	21854230	C	T	0.0589214	0.731954	0.0345143	7.08969e-97	7213
PSG1	rs2005772	19	42881078	G	A	0.200957	-0.142168	0.0202972	2.70615e-12	7213
RBP4	rs10882283	10	93601207	A	C	0.385138	-0.18099	0.0170941	5.26186e-26	7213
SMOC2	rs56296467	6	168463127	T	C	0.268751	-0.471633	0.0178607	9.25181e-147	7213
SMOC2	rs187316322	6	168502959	G	A	0.0128934	0.444427	0.0732782	1.38679e-09	7213
SMOC2	rs56284947	6	168595562	A	C	0.271524	-0.185596	0.0185868	2.50283e-23	7213
TMEFF1	rs10989102	9	100475300	T	C	0.12221	-0.241732	0.0253666	2.11068e-21	7213
BTD	rs62240447	3	15132809	A	G	0.0579509	-0.213645	0.0353668	1.60944e-09	7213
BTD	rs144961978	3	15487998	T	C	0.0174685	-0.375771	0.0636946	3.80935e-09	7213
BTD	rs35034250	3	15645027	C	T	0.0241231	-0.920398	0.0535202	5.44191e-65	7213
BTD	rs13078881	3	15645186	G	C	0.0399972	-1.4571	0.0389051	1.10572e-280	7213
COL10A1	rs9488842	6	116123005	A	C	0.26577	-0.362481	0.0183708	1.9009e-84	7213
COL10A1	rs17078099	6	116594928	T	C	0.0177457	-0.387533	0.0627005	6.72925e-10	7213
DKK2	rs6815075	4	107118897	G	A	0.11715	-0.145507	0.0258263	1.82637e-08	7213
INHBC	rs141299103	12	57322004	C	T	0.0151809	0.418784	0.0681093	8.22853e-10	7213
INHBC	rs12313306	12	57358071	C	T	0.234854	-1.15233	0.0140351	0	7213
INHBC	rs55852335	12	57459552	A	G	0.0480383	0.265297	0.0384286	5.49951e-12	7213
INHBC	rs192828744	12	57508571	G	T	0.0237765	-0.570072	0.0545673	2.28989e-25	7213
INHBC	rs141016935	12	57566868	C	T	0.0284902	0.293335	0.0501486	5.15175e-09	7213
GPT	rs4244610	8	144512131	G	A	0.47553	-0.137154	0.0164884	1.05779e-16	7213
FLT4	rs1130379	5	180612606	C	T	0.107584	-0.255045	0.0267445	1.97808e-21	7213
CFHR5	rs6690982	1	196662999	G	A	0.220782	-0.318737	0.0199286	1.31427e-56	7213
CFHR5	rs35662416	1	196998224	G	A	0.0239152	-1.20255	0.0519707	2.52583e-114	7213
IGF2R	rs7775650	6	159820408	G	C	0.177457	0.221555	0.0216321	1.89017e-24	7213
IGF2R	rs220727	6	159902832	T	C	0.229308	-0.109706	0.0197064	2.68486e-08	7213
IGF2R	rs3777404	6	160077017	G	A	0.135311	0.870276	0.022201	7.36133e-305	7213
NID2	rs941622	14	52032320	G	A	0.458894	-0.507152	0.0156856	2.7439e-214	7213
NID2	rs1557192	14	52188223	G	A	0.471648	-0.145171	0.0165246	1.92726e-18	7213
WIF1	rs462847	12	64920170	C	T	0.460003	-0.10588	0.0166097	1.94791e-10	7213
TEC	rs4543082	4	48186832	C	G	0.202828	0.164147	0.0207069	2.58003e-15	7213
EPHA4	rs4674597	2	221423124	T	C	0.431305	0.160647	0.0166189	5.68217e-22	7213
EPHA4	rs16862777	2	221490753	G	C	0.274088	-0.291608	0.018375	8.95007e-56	7213
EPHA4	rs2680844	2	221569000	A	G	0.077083	0.235331	0.0311113	4.38736e-14	7213
LGR5	rs17109804	12	71551792	A	G	0.17004	0.156248	0.0218296	9.01677e-13	7213
LGR5	rs35800540	12	71734869	C	T	0.0167753	-0.452132	0.0648785	3.47655e-12	7213
TREM2	rs143332484	6	41161469	C	T	0.0104672	-1.5304	0.0796624	2.94865e-80	7213
LGR4	rs2448001	11	27372266	G	A	0.361916	0.170415	0.0172143	5.85139e-23	7213
UNC5D	rs3108622	8	35257097	G	A	0.433176	-0.290632	0.0164437	1.80978e-68	7213
UNC5D	rs16884340	8	35731786	C	T	0.0101899	0.908818	0.0826236	6.40021e-28	7213
DKKL1	rs1465697	19	49333989	C	T	0.246985	-0.160239	0.0190946	5.70402e-17	7213
ACVRL1	rs78197611	12	51924840	C	T	0.0885207	0.496669	0.0285246	1.51717e-66	7213
PACAP	rs116498185	5	139190262	C	T	0.0537224	0.20891	0.0366272	1.21882e-08	7213
TLR1	rs77243175	4	38751996	A	C	0.124428	-0.168848	0.0250711	1.76834e-11	7213
TLR1	rs5743618	4	38797027	C	A	0.274851	0.290832	0.0182813	4.914e-56	7213
MYOC	rs6660098	1	171471775	T	C	0.049286	0.210473	0.0382338	3.8212e-08	7213
MYOC	rs235879	1	171646796	T	C	0.411757	-0.434479	0.01607	1.99774e-153	7213
MYOC	rs56178029	1	171785024	C	T	0.260363	-0.212471	0.0187272	1.38787e-29	7213
A1BG	rs1268538	19	58341997	C	T	0.047553	-1.12335	0.0369558	4.5426e-191	7213
NUDT2	rs145758424	9	34040089	G	T	0.02953	0.873874	0.0478753	8.36123e-73	7213
NUDT2	rs4879773	9	34302155	T	C	0.223971	-0.876654	0.0171821	0	7213
NUDT2	rs277587	9	34820473	G	A	0.381672	0.158165	0.0169216	1.17982e-20	7213
FAIM	rs641320	3	138629115	G	A	0.0695966	-0.727406	0.0315316	1.1401e-113	7213
GLRX3	rs12269149	10	130146915	C	T	0.283655	-0.126512	0.018459	7.79015e-12	7213
C1QTNF9	rs9507306	13	24328550	C	A	0.0795092	0.19354	0.0305278	2.43922e-10	7213
C1QTNF9	rs56069023	13	24357997	A	G	0.3136	-0.341222	0.0175055	1.65111e-82	7213
AKR1B1	rs2229542	7	134450869	T	C	0.0122695	-0.907527	0.0740315	3.30126e-34	7213
AKR1B1	rs782545	7	134503187	A	G	0.0304312	0.645917	0.0479378	6.92574e-41	7213
GSN	rs10985196	9	121270766	C	A	0.20872	-0.158452	0.0201285	3.99984e-15	7213
KIRREL2	rs35854130	19	35861033	G	T	0.208096	-0.17087	0.0203919	6.33984e-17	7213
LRP10	rs182793305	14	22894897	G	A	0.0194094	0.531241	0.0590868	3.08882e-19	7213
CDH17	rs2251734	8	94146031	G	A	0.278802	0.271719	0.0182769	2.88783e-49	7213
CDH17	rs12056840	8	94191166	G	A	0.469777	-0.340079	0.0161707	2.39724e-95	7213
RSPO1	rs36043533	1	37613845	T	G	0.051019	0.760438	0.0367423	1.7432e-92	7213
RSPO1	rs116685741	1	37627295	C	T	0.0194094	-0.395959	0.0600941	4.74015e-11	7213
ENO3	rs238238	17	4953081	A	G	0.292597	0.359933	0.017708	2.33029e-89	7213
LY75	rs72947565	2	159466884	T	C	0.0371551	0.30884	0.0435168	1.39618e-12	7213
LY75	rs7599157	2	159900954	C	T	0.393456	-0.735907	0.0148491	0	7213
LY75	rs3063683	2	160009707	C	A	0.199016	-0.406598	0.0203444	1.56403e-86	7213
APOA1BP	rs4661190	1	156594814	G	A	0.0286289	-1.46466	0.0465662	1.31407e-203	7213
NPPB	rs198375	1	11853700	T	C	0.403993	0.0956982	0.0170112	1.91778e-08	7213
COL6A2	rs2839107	21	46082477	G	A	0.44198	0.128349	0.0165668	1.06665e-14	7213
COL6A2	rs35548026	21	46132295	G	A	0.0869957	-0.548396	0.0288366	1.01031e-78	7213
COL6A2	rs148337125	21	46132608	T	G	0.0250936	0.511975	0.0517792	6.58385e-23	7213
HDGF	rs150063652	1	156656083	C	T	0.0250243	-0.288445	0.0523697	3.75734e-08	7213
HDGF	rs3806417	1	156741831	C	A	0.346666	-0.777225	0.0148475	0	7213
LECT2	rs31263	5	135633272	G	C	0.281228	0.120002	0.0182442	5.11692e-11	7213
LECT2	rs4272127	5	135867824	A	G	0.336129	-0.183687	0.0174219	8.38532e-26	7213
LECT2	rs248167	5	135956428	A	G	0.367046	0.708789	0.0152479	0	7213
LECT2	rs142743574	5	136237738	C	G	0.011715	-0.459621	0.0776348	3.36121e-09	7213
REG1B	rs11126696	2	79096762	A	G	0.384167	-0.324922	0.0168078	3.22404e-81	7213
REG1B	rs12614387	2	79132617	C	G	0.170248	-0.184541	0.0218256	3.33771e-17	7213
REG1B	rs17016642	2	79249249	A	G	0.115694	-0.147681	0.0259579	1.326e-08	7213
SCUBE3	rs942374	6	35176115	T	C	0.160613	-0.356218	0.022472	1.18327e-55	7213
ENGASE	rs116735850	17	79041459	C	T	0.016498	-0.759179	0.0644427	9.58332e-32	7213
ENGASE	rs56107536	17	79074958	C	A	0.133509	0.681166	0.0231459	7.14604e-180	7213
ENGASE	rs148222910	17	79142808	C	A	0.0155275	0.457122	0.0673373	1.22283e-11	7213
ENGASE	rs78418700	17	79157247	C	T	0.0343824	-0.276526	0.045811	1.65577e-09	7213
SIGLEC5	rs2864096	19	51488518	T	C	0.24234	-0.177178	0.0194598	1.10112e-19	7213
SIGLEC5	rs7250849	19	51655063	G	T	0.113822	-0.951534	0.0232534	0	7213
SIGLEC5	rs12974855	19	51685899	G	A	0.129558	0.461729	0.024216	4.0949e-79	7213
SIGLEC5	rs8110040	19	51849623	G	A	0.0986413	0.220021	0.0277341	2.45821e-15	7213
PDE5A	rs58583086	4	119635207	A	G	0.37273	0.502202	0.0163889	5.88298e-194	7213
PDE5A	rs114110723	4	119728725	T	C	0.0436711	-0.242156	0.0409578	3.52678e-09	7213
PDE5A	rs143179501	4	119836365	C	A	0.0170525	-0.499991	0.0637844	5.20418e-15	7213
NME4	rs6600214	16	394814	C	T	0.319077	0.173731	0.0176289	9.08499e-23	7213
NME4	rs7202319	16	439985	A	G	0.0566339	-0.255287	0.0358931	1.24997e-12	7213
CDCP1	rs17077267	3	45097023	C	T	0.147026	-0.303925	0.0232302	1.12995e-38	7213
CDCP1	rs2276862	3	45146293	C	G	0.178705	-0.37749	0.0211676	1.1997e-69	7213
APOL3	rs147323157	22	36002905	C	T	0.0229447	-0.407921	0.0555246	2.25501e-13	7213
APOL3	rs132631	22	36146146	A	C	0.165742	-1.0582	0.0185308	0	7213
ATXN3	rs1133441	14	91968721	T	A	0.33093	-0.59418	0.0162469	8.89726e-269	7213
ATXN3	rs10150636	14	92031851	T	C	0.214266	-0.226359	0.0202057	6.84182e-29	7213
ATXN3	rs1465126	14	92221563	T	G	0.105573	0.233942	0.0269558	4.8898e-18	7213
COL6A1	rs4819142	21	45702121	G	A	0.466865	-0.350272	0.0159741	3.16331e-103	7213
COL6A1	rs7283989	21	46000847	G	A	0.449189	-0.727731	0.0142031	0	7213
COL6A1	rs915808	21	46056787	A	C	0.404478	0.235796	0.0168771	8.65309e-44	7213
SCO2	rs11479	22	50525807	G	A	0.08859	-0.278112	0.0289253	9.34361e-22	7213
MAPRE2	rs1443641	18	35110792	A	T	0.443089	-0.371504	0.016118	1.75672e-113	7213
GSTZ1	rs7160188	14	77320018	G	C	0.299182	0.708867	0.0161192	0	7213
GSTZ1	rs28516852	14	77519054	T	G	0.0916401	-0.203128	0.0288869	2.22535e-12	7213
GSTZ1	rs28433606	14	77665261	T	A	0.0804797	-0.275438	0.0303325	1.37172e-19	7213
PHPT1	rs872463	9	136850355	A	G	0.262096	0.558795	0.0177074	7.40593e-205	7213
ADAMTSL1	rs117766170	9	18406352	G	A	0.0624567	0.355752	0.0339049	1.42611e-25	7213
ENPP2	rs13267597	8	119641985	T	G	0.323582	-0.191541	0.0176274	2.71962e-27	7213
MDGA1	rs79144597	6	37323009	G	T	0.0576043	-0.237994	0.0357512	3.00113e-11	7213
MDGA1	rs72857324	6	37564376	C	T	0.0208651	-0.383144	0.0576969	3.35061e-11	7213
MDGA1	rs183635273	6	37579691	A	G	0.013032	0.597447	0.0731479	3.68204e-16	7213
MDGA1	rs6937280	6	37704146	T	G	0.475322	0.985091	0.011813	0	7213
CADM2	rs9880919	3	85412152	G	A	0.239983	0.154652	0.0195288	2.74936e-15	7213
OMG	rs72813607	17	31134507	G	A	0.131568	-0.195295	0.0245913	2.29839e-15	7213
RNASET2	rs9457245	6	166927227	C	T	0.0745182	-0.841235	0.0299113	3.15906e-165	7213
RNASET2	rs6456141	6	166949107	A	C	0.248024	-0.260467	0.0191144	9.11303e-42	7213
CD14	rs114928388	5	140383553	G	A	0.0233606	0.335137	0.0552954	1.42228e-09	7213
CD14	rs5744441	5	140637262	G	A	0.237627	-0.309891	0.0188958	2.2511e-59	7213
SEMA4A	rs12401997	1	156178005	C	A	0.392209	0.268619	0.0167405	5.8533e-57	7213
SLITRK6	rs9547187	13	85358375	C	A	0.221475	-0.346282	0.0193512	4.1965e-70	7213
SLITRK6	rs688445	13	85752817	G	A	0.260848	0.112493	0.0188616	2.57606e-09	7213
TLR3	rs66624661	4	186073978	G	A	0.33405	0.234095	0.0173647	6.31185e-41	7213
TLR3	rs34357460	4	186090335	G	A	0.344309	-0.689436	0.0155856	0	7213
TLR3	rs7667777	4	186204923	C	G	0.417163	-0.11634	0.0167026	3.56426e-12	7213
DBI	rs6714264	2	119390517	T	C	0.193609	-0.529076	0.0200986	6.69738e-146	7213
DBI	rs79258303	2	119443461	A	C	0.0140718	0.433993	0.0695915	4.7333e-10	7213
GSTA1	rs9474314	6	52737562	T	C	0.104187	0.313572	0.0272082	1.82498e-30	7213
GSTA1	rs9395826	6	52814892	C	T	0.47553	-0.645362	0.0149081	0	7213
PDGFD	rs1917446	11	103627236	T	C	0.150076	-0.21104	0.0231672	1.05541e-19	7213
PDGFD	rs10895596	11	104161315	G	A	0.300846	-0.52836	0.0171323	2.74383e-196	7213
PDGFD	rs144268268	11	104525727	G	A	0.0271732	0.273472	0.0497172	3.91565e-08	7213
BLVRB	rs268695	19	40455079	G	T	0.297033	0.133347	0.0182058	2.66018e-13	7213
IRF3	rs34165679	19	49510136	T	C	0.130251	-0.21329	0.0247316	7.84764e-18	7213
IRF3	rs10415576	19	49661133	T	C	0.372591	-0.452409	0.016293	2.61299e-161	7213
KIR2DL3	rs11672845	19	54570466	C	T	0.0725773	0.20032	0.0320971	4.59227e-10	7213
KIR2DL3	rs1654659	19	54683871	T	C	0.131637	0.173444	0.0245953	1.92851e-12	7213
KIR2DL3	rs4806594	19	54843895	A	G	0.187439	0.245625	0.0207917	6.52538e-32	7213
DCLK1	rs7339267	13	36073931	G	A	0.217455	0.309996	0.0200156	3.00331e-53	7213
DDOST	rs150466875	1	20651922	T	G	0.0811729	-0.369582	0.0301824	3.89563e-34	7213
ANXA4	rs2228203	2	69806452	C	T	0.196659	-0.51625	0.0200114	1.89008e-140	7213
CALCB	rs7104596	11	15057506	T	C	0.274643	-0.300296	0.0184656	1.98029e-58	7213
RAB5A	rs4241540	3	19941480	G	C	0.371274	-0.116966	0.0172473	1.28171e-11	7213
TCL1A	rs78986913	14	95696081	G	A	0.0456121	-0.492879	0.039601	3.36906e-35	7213
OGN	rs10992291	9	92270727	T	C	0.367947	0.567692	0.0158004	3.2891e-260	7213
LCP1	rs12858505	13	46124637	G	A	0.218494	-0.16006	0.0201661	2.38419e-15	7213
GUK1	rs11580599	1	228148258	C	T	0.0422848	1.32568	0.0381448	7.99582e-245	7213
GUK1	rs7533319	1	228451441	A	G	0.196659	-0.150622	0.0207569	4.38763e-13	7213
CNPY3	rs9471969	6	42938646	G	T	0.250173	-0.185098	0.0190482	3.47788e-22	7213
BDH2	rs223507	4	102712658	G	A	0.339803	0.132852	0.0173056	1.84556e-14	7213
BDH2	rs78336913	4	103190257	C	T	0.174823	0.356888	0.0212814	5.97227e-62	7213
KREMEN1	rs2205771	22	29098605	G	A	0.151116	0.427977	0.0228926	3.36664e-76	7213
ACADM	rs7534754	1	75719623	G	A	0.304242	0.316964	0.017587	4.61335e-71	7213
ACAT2	rs25683	6	159775311	A	G	0.418688	0.344014	0.0164861	6.1277e-94	7213
ZADH2	rs12969004	18	75208110	G	A	0.420352	-0.165514	0.0168061	9.68214e-23	7213
AIDA	rs28709375	1	222649657	A	G	0.277277	0.260654	0.0184418	9.26418e-45	7213
CHMP2B	rs300978	3	87274184	G	T	0.40933	0.556863	0.0159171	7.97942e-248	7213
STMN1	rs807060	1	25914964	G	T	0.430611	-0.0984897	0.0167824	4.58885e-09	7213
ABHD10	rs57797651	3	111994785	A	G	0.20061	-0.125478	0.0207362	1.51006e-09	7213
AKR1C3	rs4880709	10	5109163	G	A	0.339387	0.135515	0.017398	7.69064e-15	7213
UBE2K	rs58339883	4	39781456	A	C	0.129974	0.265989	0.0245065	3.10447e-27	7213
STARD5	rs4392019	15	81324218	C	T	0.0322335	0.634692	0.0465856	9.42203e-42	7213
STARD5	rs28555408	15	81345531	C	T	0.0641897	-0.530498	0.0330579	5.71679e-57	7213
PFKM	rs3742074	12	48063602	C	T	0.168099	0.143149	0.0224181	1.8151e-10	7213
RBM17	rs11256726	10	6100347	T	C	0.0375711	-0.745598	0.0429864	4.65464e-66	7213
ADH1A	rs189407772	4	99225517	A	G	0.0202412	-1.01286	0.0578836	3.56087e-67	7213
ADH1A	rs1154446	4	99367790	C	A	0.303688	0.125919	0.018054	3.34055e-12	7213
SFRP4	rs75207237	7	37932788	T	A	0.124289	0.402321	0.0249045	1.07716e-57	7213
HARS	rs112352450	5	140782616	G	A	0.0196867	0.463388	0.0600616	1.37033e-14	7213
CP	rs13089226	3	149080893	C	T	0.0432552	0.272277	0.0406211	2.19817e-11	7213
GOLM1	rs11141212	9	86074933	G	A	0.0173991	1.159	0.0627663	1.99868e-74	7213
GOLM1	rs10868368	9	86085724	A	G	0.0607237	0.340189	0.034908	2.65121e-22	7213
MX1	rs430948	21	41413952	A	G	0.135311	0.158829	0.0243807	7.78074e-11	7213
MX1	rs464783	21	41424553	C	T	0.406835	-0.413879	0.0163459	1.40305e-135	7213
SH3BGRL3	rs111486799	1	26251494	G	A	0.197976	-0.365761	0.0203917	2.02979e-70	7213
SH3BGRL3	rs4659423	1	26296483	A	C	0.0703591	-1.17867	0.029352	2.12580143239176e-318	7213
NMI	rs6713190	2	151302945	T	C	0.484195	-0.195191	0.01646	3.86036e-32	7213
ANXA11	rs79434154	10	80009759	A	C	0.155483	0.183908	0.0229717	1.37283e-15	7213
ANXA11	rs2573346	10	80158285	G	A	0.438167	-0.61607	0.015184	0	7213
RAB21	rs2864808	12	71746926	G	A	0.1507	0.20531	0.0231769	1.00895e-18	7213
HSPA13	rs2822638	21	14372785	C	T	0.251213	0.26387	0.0188482	5.86373e-44	7213
GIF	rs150884181	11	59843108	A	G	0.0106059	-0.5299	0.0814599	8.28676e-11	7213
ACOT13	rs4544900	6	24677760	C	T	0.254194	0.276588	0.0189966	2.365e-47	7213
TRIP10	rs62125134	19	6724433	G	A	0.224387	0.112996	0.0198151	1.22717e-08	7213
TRIP10	rs1054060	19	6752423	T	C	0.18945	-0.152566	0.0211647	6.23111e-13	7213
TRIP10	rs8106212	19	6802560	C	T	0.0142798	0.561283	0.0700127	1.25612e-15	7213
TRIP10	rs201831100	19	6804082	T	C	0.0648135	-0.231856	0.0342279	1.35263e-11	7213
EPHB1	rs9862761	3	134783855	G	T	0.426937	-0.136938	0.0165895	1.79812e-16	7213
EPHB1	rs10935143	3	134946317	G	A	0.447525	0.398707	0.0161256	1.27113e-129	7213
CD46	rs60467252	1	207651037	G	A	0.147581	0.208736	0.023161	2.54341e-19	7213
CD46	rs2488252	1	207764883	C	T	0.410024	0.593582	0.0153005	3.42986e-299	7213
APOA4	rs180365	11	116725458	C	T	0.450853	0.125898	0.0168505	8.8629e-14	7213
APOA4	rs187929675	11	117240652	C	T	0.0165673	-0.589817	0.0648363	1.18189e-19	7213
TBCB	rs2231569	19	36114973	G	T	0.0415223	0.822433	0.0405437	5.1194e-89	7213
TBCB	rs45471297	19	36115262	C	G	0.0133786	-0.686723	0.0724987	3.63573e-21	7213
TPP1	rs11040938	11	6633382	A	G	0.422432	0.229556	0.016762	3.65256e-42	7213
BTN3A3	rs13212534	6	25982782	G	A	0.0704284	-0.984923	0.0304233	8.45975e-215	7213
BTN3A3	rs114124677	6	25992305	G	A	0.0125468	0.507153	0.0746018	1.14459e-11	7213
PSME2	rs2236352	14	24141524	T	C	0.252599	0.312178	0.0186124	5.72232e-62	7213
PSME2	rs7146672	14	24145152	T	G	0.0128934	-0.606768	0.0723321	5.86047e-17	7213
OVCA2	rs76946443	17	2033909	G	C	0.0835297	-0.405145	0.0298805	2.25078e-41	7213
OVCA2	rs145234879	17	2042060	C	A	0.0142105	1.40274	0.0681679	1.77486e-91	7213
UGT1A1	rs114252547	2	233402625	T	G	0.0335505	-0.296349	0.0461065	1.37995e-10	7213
UGT1A1	rs887829	2	233759924	C	T	0.329821	-0.607257	0.0162861	1.98616e-278	7213
HSPH1	rs9538558	13	31143416	T	A	0.225912	0.199646	0.0199115	1.6577e-23	7213
PPP1R1A	rs10876568	12	54590778	G	C	0.210453	0.148809	0.020392	3.24696e-13	7213
IDI1	rs4880760	10	1048969	C	G	0.0304312	-0.350284	0.047909	2.92735e-13	7213
FKBP4	rs56196860	12	2799164	C	A	0.0289755	-1.06599	0.0480182	1.123e-105	7213
FKBP4	rs145074222	12	2854186	C	T	0.0122002	0.51139	0.0760598	1.90942e-11	7213
SAR1A	rs4746970	10	70146394	T	C	0.419867	0.396475	0.0160422	1.62051e-129	7213
CHMP2A	rs11673465	19	58527528	T	C	0.203244	0.140955	0.0207526	1.19274e-11	7213
IVD	rs12440453	15	40399596	C	T	0.317968	0.219407	0.0177	6.23287e-35	7213
HADH	rs72890511	4	107967387	T	C	0.0790933	0.260889	0.0306342	1.98482e-17	7213
FIS1	rs74662330	7	101222585	C	T	0.0516429	-0.70054	0.0368752	1.44712e-78	7213
TP53I3	rs145582435	2	23680301	G	A	0.0402052	0.241463	0.0421012	1.01279e-08	7213
TP53I3	rs1134516	2	24119662	G	A	0.160821	-0.9954	0.0194667	0	7213
TP53I3	rs3731626	2	24204995	G	A	0.28109	-0.12266	0.0182595	1.98819e-11	7213
TP53I3	rs11884143	2	24490061	C	G	0.180369	-0.134763	0.0216385	4.99173e-10	7213
CRYBB1	rs5761621	22	26603394	A	G	0.325662	-0.201325	0.0177064	1.05242e-29	7213
UGDH	rs1138891	4	39532402	T	G	0.366699	-0.455336	0.0163977	2.53261e-161	7213
CAB39	rs7604335	2	230754380	T	C	0.244836	-0.232338	0.0191964	2.13806e-33	7213
DCXR	rs7207947	17	82187415	A	T	0.415777	0.140266	0.0166362	4.08694e-17	7213
NUDT5	rs7099650	10	12159177	C	T	0.489741	-0.100384	0.0167265	2.04954e-09	7213
RHOC	rs7415820	1	112626827	G	A	0.475461	0.220126	0.0165674	8.1081e-40	7213
SNUPN	rs7170787	15	75593089	G	A	0.250659	0.359476	0.0187648	7.94577e-80	7213
SNUPN	rs77237106	15	75676994	C	T	0.173021	-0.183351	0.0220612	1.1235e-16	7213
NCF1	rs148400673	7	74645788	A	G	0.0395813	-0.669261	0.041983	2.97298e-56	7213
NCF1	rs148581667	7	75044775	G	A	0.0551782	0.734063	0.0354647	1.67955e-92	7213
PCNP	rs13060373	3	101631980	A	G	0.499445	-0.346945	0.0159757	2.3694e-101	7213
ACAA1	rs2229528	3	38125604	A	G	0.0438791	-0.714983	0.0396133	2.91962e-71	7213
MMAB	rs11065640	12	109132145	C	T	0.184597	-0.16696	0.0214829	8.81444e-15	7213
MMAB	rs7970557	12	109564328	C	T	0.178913	-0.67284	0.0200454	1.21403e-229	7213
RCL	rs114371775	6	43231992	T	C	0.105296	-0.276876	0.0265871	3.23036e-25	7213
HPCAL1	rs7581642	2	10337292	C	T	0.162623	0.130405	0.0224445	6.50963e-09	7213
PMM2	rs34258285	16	8813057	A	C	0.028005	-0.660606	0.049547	4.43159e-40	7213
IMPA1	rs2142316	8	81652967	A	G	0.30854	-0.147208	0.0178079	1.62876e-16	7213
PGLS	rs62125238	19	17439138	C	T	0.145917	0.16018	0.0235508	1.11863e-11	7213
PGLS	rs73020480	19	17518363	G	A	0.202482	0.4129	0.0199256	1.05676e-92	7213
NANS	rs7855984	9	98056008	G	A	0.244143	0.201298	0.0191437	1.12819e-25	7213
NANS	rs7025781	9	98226228	G	A	0.309025	0.105311	0.0181242	6.49285e-09	7213
BPHL	rs3799225	6	3152008	A	G	0.049286	0.217967	0.0387458	1.91837e-08	7213
BPNT1	rs7530481	1	220063279	T	C	0.29225	0.23611	0.0181907	4.25301e-38	7213
SUGT1	rs185192949	13	52645515	C	T	0.0406211	-0.263108	0.0421956	4.75953e-10	7213
FAHD1	rs3743853	16	1827557	G	A	0.158741	-0.326481	0.0223296	9.9033e-48	7213
NMT2	rs80260329	10	15155677	C	T	0.113822	-0.184919	0.0259656	1.16904e-12	7213
NMT2	rs11259539	10	15197030	T	C	0.402814	-0.227925	0.0166714	5.00113e-42	7213
S100A14	rs9330298	1	153617778	C	A	0.475184	-0.171167	0.0165494	6.73352e-25	7213
IDI2	rs1044261	10	1019770	C	T	0.0770137	-0.556295	0.0306761	6.63123e-72	7213
IDI2	rs7915650	10	1103450	C	A	0.139817	0.209887	0.0242013	5.16175e-18	7213
S100A16	rs9729962	1	153596510	T	C	0.0878275	0.181925	0.0291697	4.71927e-10	7213
S100A16	rs9729773	1	153622147	A	G	0.482116	-0.319067	0.0160774	2.20961e-85	7213
S100A16	rs7543790	1	153697837	C	T	0.0616942	-0.192875	0.0347087	2.84308e-08	7213
PPCS	rs4660635	1	42439366	G	A	0.367877	-0.45315	0.0162303	5.54649e-163	7213
PPCS	rs7354966	1	42546161	G	A	0.486344	-0.102708	0.0166759	7.7116e-10	7213
PPME1	rs76970567	11	74205493	C	G	0.0535838	-0.298051	0.0366809	5.19944e-16	7213
NT5M	rs16961516	17	17304918	G	A	0.0424234	0.264647	0.0409698	1.11837e-10	7213
ASF1A	rs4946366	6	118811617	C	T	0.180854	0.130473	0.0215711	1.53505e-09	7213
AKR7A3	rs72645633	1	18925408	C	A	0.0381256	-0.450127	0.0432664	3.59532e-25	7213
AKR7A3	rs72645644	1	18937833	C	T	0.0939969	-0.171124	0.0281939	1.34776e-09	7213
AKR7A3	rs55717136	1	19246561	A	T	0.373215	-0.483248	0.0163333	1.12429e-181	7213
AKR7A3	rs114458471	1	19443436	T	A	0.0340358	0.330897	0.0461708	8.4384e-13	7213
PDCD6IP	rs116488831	3	33366277	G	T	0.0330653	-0.43072	0.0462642	1.66506e-20	7213
PDCD6IP	rs150059308	3	33453499	G	A	0.0131013	-0.506032	0.0730554	4.67954e-12	7213
PDCD6IP	rs1141054	3	33798622	T	C	0.267018	-0.669194	0.0170219	1.85072e-306	7213
VAT1	rs4239148	17	43077840	G	A	0.338209	-0.0959998	0.0175695	4.8105e-08	7213
RTN4IP1	rs17565019	6	106610517	A	C	0.3554	0.0942912	0.0172722	4.9443e-08	7213
PCK1	rs2070756	20	57564347	T	C	0.253778	-0.259345	0.0188441	1.46937e-42	7213
LDLRAP1	rs4523506	1	25566730	G	T	0.459102	-0.358204	0.0162908	9.04308e-104	7213
TARS	rs3777083	5	33442018	A	G	0.191876	-0.216131	0.0208396	5.02706e-25	7213
TARS	rs72737345	5	33450267	A	C	0.0210037	-0.474841	0.0578146	2.5315e-16	7213
ADH6	rs17595424	4	99072718	G	T	0.105435	0.50593	0.0266514	1.87575e-78	7213
ADH6	rs28730611	4	99079107	T	C	0.0381949	-1.16016	0.0415317	3.87136e-163	7213
UBE2F	rs2326005	2	238008106	G	A	0.451684	0.118121	0.0166994	1.65429e-12	7213
GCLM	rs7521934	1	93939485	T	C	0.493831	0.234163	0.0165186	5.19106e-45	7213
GCLM	rs486879	1	94012869	C	T	0.195203	0.21781	0.0206765	9.2418e-26	7213
THG1L	rs6896064	5	157548008	T	G	0.154097	0.236574	0.0229024	7.70351e-25	7213
THG1L	rs7700500	5	157765194	T	A	0.34313	-0.802919	0.0147158	0	7213
THG1L	rs559165782	5	158026335	A	G	0.0153889	-0.421718	0.0667406	2.79345e-10	7213
IL11RA	rs11575578	9	34656482	G	A	0.0639817	0.943428	0.0319229	2.71483e-181	7213
CNRIP1	rs7604489	2	68352779	C	T	0.153681	-0.815743	0.0210461	1.05398e-298	7213
CNRIP1	rs17035375	2	68371771	C	T	0.282823	0.127838	0.0186139	7.05971e-12	7213
CNRIP1	rs75085051	2	68757741	C	G	0.0220435	-0.402003	0.0565878	1.32746e-12	7213
SRA1	rs801460	5	140552345	C	T	0.461043	0.461083	0.0156559	4.01897e-180	7213
SH3GLB2	rs11537529	9	129028252	C	T	0.455636	-0.576641	0.0153569	5.30576e-282	7213
HEBP1	rs79211223	12	12939849	T	C	0.109109	-0.415762	0.0260328	1.88492e-56	7213
HEBP1	rs1941	12	12975329	C	G	0.0337585	-1.61272	0.0419106	8.24734e-295	7213
HEBP1	rs1291356	12	13005006	T	A	0.354568	-0.234866	0.0170045	7.55117e-43	7213
PGP	rs116977380	16	2213835	C	T	0.0368085	0.884351	0.0432124	1.58e-90	7213
PGP	rs62040664	16	2275108	C	T	0.0115763	-0.565318	0.0770473	2.41788e-13	7213
HSPC159	rs76392037	2	64341766	A	C	0.0528906	0.57949	0.0366218	1.81929e-55	7213
CPOX	rs1675513	3	98589854	A	G	0.155552	-0.267199	0.0226839	9.74682e-32	7213
CMPK1	rs35687416	1	47368537	G	T	0.0466519	-0.653522	0.0387567	1.33668e-62	7213
ANXA7	rs117332875	10	73370976	C	G	0.0203106	-0.439824	0.0587773	8.1321e-14	7213
DTD2	rs17097898	14	31449817	C	T	0.127825	-0.460686	0.024394	1.105e-77	7213
DTD2	rs10135385	14	31481137	T	C	0.0104672	-0.972884	0.0808681	5.07993e-33	7213
DTD2	rs77004407	14	31646022	C	A	0.0500485	0.333523	0.0382597	3.49286e-18	7213
CCL15	rs1617347	17	35959517	T	C	0.0384722	0.321812	0.0430864	9.03097e-14	7213
CCL15	rs1734954	17	36010848	G	C	0.0638431	1.38857	0.0296152	0	7213
GRHPR	rs4878690	9	37422659	C	T	0.312838	0.367175	0.0173003	5.10625e-97	7213
GRHPR	rs7021678	9	37504523	C	T	0.213573	0.114761	0.0202074	1.40624e-08	7213
SEPW1	rs11881893	19	47777295	G	A	0.492306	-0.311165	0.0163912	1.8643e-78	7213
ASRGL1	rs3017096	11	62410486	T	C	0.454041	0.140228	0.0166841	5.11124e-17	7213
RTP4	rs1878861	3	187375904	G	A	0.40628	0.506623	0.0157481	2.64784e-212	7213
PDHX	rs286879	11	34672106	C	G	0.11403	-0.188052	0.0261091	6.50793e-13	7213
PDHX	rs2915221	11	34892933	C	A	0.316096	0.335834	0.0173887	4.50712e-81	7213
PDHX	rs3903687	11	35310095	G	A	0.391169	-0.11506	0.0169469	1.21512e-11	7213
CPLX1	rs11248039	4	772737	C	T	0.335228	-0.144202	0.0176599	3.74774e-16	7213
IDH1	rs34599179	2	208243577	T	C	0.0108831	-1.82125	0.0772311	1.65482e-118	7213
IDH1	rs3928183	2	208247493	T	C	0.0562873	-0.845273	0.0348089	2.84012e-125	7213
PSMB4	rs1045628	1	150964427	T	C	0.0432552	-0.22575	0.0412143	4.46013e-08	7213
PSMB4	rs4603	1	151401549	T	C	0.180923	-0.710493	0.0196809	1.738e-262	7213
PSMB4	rs191519987	1	151688522	C	T	0.0158741	-0.443419	0.0666367	3.05574e-11	7213
PSAT1	rs2277148	9	78297199	G	C	0.215098	-0.390402	0.0196511	1.48868e-85	7213
DECR2	rs1204505	16	412881	A	T	0.478164	0.276776	0.0161617	1.78436e-64	7213
RDX	rs7935163	11	110336594	T	C	0.356024	-0.0946592	0.0172507	4.22069e-08	7213
GLRX	rs6556884	5	95825636	G	A	0.24844	-0.121341	0.0191124	2.3014e-10	7213
ST13	rs138337	22	40835049	A	G	0.467559	0.28252	0.0164284	5.46004e-65	7213
AKR1C4	rs6601924	10	5205339	T	C	0.154998	-1.0443	0.019441	0	7213
AKR1D1	rs2306847	7	138113847	A	T	0.210523	-0.186947	0.0204084	6.63093e-20	7213
ALKBH3	rs2292889	11	43920227	C	G	0.266394	-0.216182	0.0186154	6.65503e-31	7213
ARF4	rs149547076	3	57571717	T	C	0.011715	0.45401	0.077171	4.2049e-09	7213
ARF4	rs141818286	3	57935360	A	G	0.0524747	0.242484	0.0372137	7.70784e-11	7213
AS3MT	rs79254677	10	102931810	A	G	0.111812	-0.169067	0.0264914	1.85676e-10	7213
DDX19A	rs61757207	16	70324592	A	G	0.0140025	-1.03263	0.0703066	3.82172e-48	7213
PPIC	rs6867714	5	123046364	T	G	0.3014	-0.6663	0.0161161	0	7213
PPIC	rs7715941	5	123173258	G	A	0.292735	0.141183	0.0181151	7.42105e-15	7213
ITLN1	rs61803286	1	160861601	C	T	0.0778456	0.181304	0.0309858	5.09426e-09	7213
LRIG1	rs2306272	3	66384219	T	C	0.281922	-0.753717	0.0163214	0	7213
LRIG1	rs147127798	3	66444300	G	T	0.0320948	0.26755	0.0471681	1.46367e-08	7213
LRIG1	rs138006212	3	66825044	A	G	0.0348676	-0.28395	0.0452311	3.63393e-10	7213
SAA2	rs11024589	11	18256876	A	C	0.104741	-0.578967	0.0261726	5.7678e-105	7213
SAA2	rs76204461	11	18493515	C	T	0.0752114	0.180595	0.031359	8.81123e-09	7213
SERPINB13	rs77157727	18	63586727	G	A	0.0305005	-0.498763	0.0481303	5.48141e-25	7213
PRSS3	rs142302680	9	33566625	G	A	0.0137252	-0.470035	0.0710951	4.08001e-11	7213
PRSS3	rs83921	9	33797058	A	T	0.37273	-0.550732	0.0160807	2.58254e-238	7213
PRSS3	rs11506602	9	34129873	A	G	0.404755	-0.122711	0.0167934	3.02237e-13	7213
AIF1L	rs11244284	9	131098400	T	C	0.286566	-0.544168	0.0173408	9.77872e-203	7213
AIF1L	rs2767651	9	131269532	A	G	0.255164	0.129886	0.0188372	5.83555e-12	7213
CEACAM8	rs10420796	19	42569106	A	G	0.0900458	-0.178236	0.0289912	8.26821e-10	7213
COL2A1	rs719008	12	48022269	G	T	0.390683	-0.449708	0.0163818	6.95531e-158	7213
COL2A1	rs12423404	12	48314785	A	G	0.22203	-0.141257	0.019828	1.14883e-12	7213
CHST4	rs7200431	16	71492891	T	A	0.297934	0.203281	0.0179653	1.95297e-29	7213
GREM1	rs10318	15	32733778	C	T	0.179537	0.840389	0.0192587	0	7213
GREM1	rs12594918	15	32833282	T	G	0.194579	-0.138028	0.0208353	3.72904e-11	7213
GREM1	rs17816447	15	32843327	C	T	0.023222	0.421742	0.0546913	1.41247e-14	7213
CD97	rs3786656	19	14395852	C	T	0.282892	0.122519	0.0182822	2.21769e-11	7213
CLSTN2	rs9863263	3	139767054	A	G	0.0610703	0.592833	0.0344858	6.06693e-65	7213
CLSTN2	rs2114164	3	139884656	A	G	0.438375	-0.182282	0.0166339	1.00054e-27	7213
DNAJB4	rs7514180	1	77995251	G	A	0.206779	-0.34905	0.0199062	1.92358e-67	7213
GBP2	rs10922556	1	89054960	C	T	0.215791	-0.161393	0.0201694	1.41758e-15	7213
GPR56	rs1801257	16	57655473	C	G	0.488909	0.162996	0.0165	7.20074e-23	7213
GSTM4	rs493972	1	109626266	C	G	0.372591	-0.218772	0.0171653	8.2791e-37	7213
GSTM4	rs687643	1	109669912	T	C	0.482532	-0.391214	0.0160881	1.32919e-125	7213
GSTM4	rs11102002	1	109757655	C	T	0.0519895	-0.23108	0.0376896	9.18588e-10	7213
HS6ST3	rs12860877	13	96036886	T	C	0.460627	0.128073	0.016601	1.3747e-14	7213
HDAC2	rs13212298	6	113921735	T	C	0.260918	-0.10362	0.0189301	4.553e-08	7213
HDGFRP3	rs28479338	15	83071593	T	C	0.0768751	0.213411	0.0309825	6.13152e-12	7213
ITPA	rs6139031	20	3209336	G	A	0.226882	-0.491933	0.0189817	1.14392e-141	7213
ITPA	rs6139042	20	3243067	C	T	0.183072	-0.82735	0.0188608	0	7213
ITPA	rs676141	20	3659124	T	A	0.100236	-0.304003	0.0277573	1.07104e-27	7213
AMY2A	rs12076610	1	103521319	G	T	0.093789	0.689138	0.0274343	1.47213e-133	7213
AMY2A	rs114500706	1	103849546	A	G	0.0469985	-0.682034	0.0388132	1.02138e-67	7213
AMY2A	rs4847148	1	103907224	C	A	0.0154582	-0.561542	0.0670638	6.6708e-17	7213
CD68	rs9901673	17	7580783	C	A	0.163108	0.587568	0.0213561	1.51194e-158	7213
SLIT2	rs6833662	4	19825635	A	G	0.305143	-0.0984644	0.0178112	3.3479e-08	7213
SLIT2	rs587668	4	20189349	C	T	0.297241	0.156569	0.0181881	8.99961e-18	7213
TGM4	rs6650899	3	44900485	A	G	0.418688	-0.11859	0.0167544	1.59861e-12	7213
TGM2	rs13039547	20	38169451	C	G	0.374532	-0.209571	0.0169885	1.29199e-34	7213
SH3BGRL2	rs2245410	6	79616140	A	G	0.442188	-0.426901	0.0160201	2.67177e-149	7213
SH3BGRL2	rs6923178	6	79684023	C	G	0.129558	-0.182569	0.024741	1.77044e-13	7213
UBLCP1	rs13158921	5	159222864	C	T	0.0165673	-0.464805	0.0649771	9.30144e-13	7213
MTHFSD	rs9937599	16	86527683	A	C	0.39609	-0.436248	0.0162186	5.98461e-152	7213
SERPINB8	rs55700832	18	63959273	A	G	0.203175	-0.231685	0.0205677	3.44157e-29	7213
SERPINB8	rs1944270	18	63979835	G	A	0.289061	0.131052	0.0183451	9.97179e-13	7213
SERPINB8	rs3826616	18	63987229	A	G	0.425828	0.428375	0.0160303	4.31668e-150	7213
NT5C3L	rs57672173	17	41837233	C	T	0.238389	0.211134	0.0192345	8.19296e-28	7213
CYB5R2	rs11041455	11	7561572	A	C	0.202482	-0.159805	0.0205639	8.85814e-15	7213
CYB5R2	rs7942293	11	7656420	G	C	0.362263	-0.535655	0.0161877	1.13609e-223	7213
PRPSAP2	rs80251691	17	18859663	C	A	0.0691113	-0.190592	0.0329719	7.76152e-09	7213
SERPINE2	rs3187727	2	223875615	A	T	0.0956606	-0.21485	0.0278741	1.45109e-14	7213
SERPINE2	rs13412535	2	224010157	G	A	0.234784	-0.92683	0.0162228	0	7213
SERPINE2	rs149016715	2	224299529	C	G	0.120685	0.179058	0.0252024	1.32021e-12	7213
USP15	rs11174314	12	62095959	C	T	0.157008	0.158802	0.0227893	3.49284e-12	7213
USP15	rs11612349	12	62323777	G	A	0.112921	0.851842	0.0246521	2.98568e-242	7213
USP15	rs117307151	12	62598879	T	A	0.0332039	-0.492009	0.0458906	1.28144e-26	7213
ZFAND1	rs2912805	8	81689005	A	G	0.14661	0.72832	0.0217759	3.91841e-228	7213
ZFAND1	rs7842738	8	81741600	G	C	0.452378	-0.164104	0.0166456	8.75488e-23	7213
STAMBP	rs148932286	2	73829050	C	G	0.0142105	0.406138	0.0692955	4.80509e-09	7213
NAP1L4	rs3213614	11	2952510	A	G	0.217455	-0.839386	0.0178412	0	7213
NAP1L4	rs139082408	11	3204413	C	T	0.0135866	-0.515221	0.0713983	5.89344e-13	7213
DTD1	rs1555353	20	18525973	G	A	0.365105	-0.741219	0.014808	0	7213
DTD1	rs6081458	20	18998891	G	A	0.0539304	-0.212568	0.0365168	6.0972e-09	7213
ACAT1	rs12577790	11	108115500	C	A	0.238736	-0.135155	0.0194316	3.82401e-12	7213
ADK	rs12571531	10	73967891	C	G	0.198877	0.123916	0.0207421	2.42336e-09	7213
SPINK4	rs1630171	9	33234041	A	G	0.154166	0.80272	0.0212888	3.79983e-284	7213
SPINK4	rs11789719	9	33304803	A	C	0.0695966	0.24355	0.0327249	1.10381e-13	7213
RAB1A	rs7607039	2	65096216	A	G	0.258076	-0.251404	0.0187385	1.48013e-40	7213
ATOX1	rs1549921	5	151758650	A	G	0.425135	-0.194396	0.0166606	3.53682e-31	7213
DDT	rs4820571	22	23900786	A	G	0.385762	0.218832	0.0168016	2.39995e-38	7213
GLUL	rs61805076	1	182185855	T	C	0.332247	0.11505	0.0177447	9.54394e-11	7213
PDAP1	rs28495024	7	99419060	G	C	0.123458	-0.178251	0.0252809	1.94356e-12	7213
SRGN	rs2229498	10	69097096	G	A	0.157771	-0.50051	0.0220557	3.53067e-110	7213
GMPR	rs9370842	6	15908411	C	T	0.18633	-0.158922	0.0215701	1.92911e-13	7213
GMPR	rs909559	6	16071868	C	T	0.198877	0.171294	0.0207044	1.53793e-16	7213
GMPR	rs4716053	6	16249603	G	A	0.384722	0.904946	0.0132929	0	7213
GMPR	rs9464899	6	16392861	G	A	0.128865	0.149204	0.0247938	1.85457e-09	7213
GCDH	rs2238641	19	12895871	T	C	0.386455	-0.170847	0.016967	1.08157e-23	7213
ACADVL	rs446994	17	7213534	C	A	0.414113	0.0969528	0.0168895	9.82651e-09	7213
G3BP1	rs2964584	5	151763317	T	C	0.25052	-0.190465	0.0188935	9.62753e-24	7213
HAGH	rs143902781	16	1510039	C	T	0.0196867	-0.431259	0.0592326	3.67049e-13	7213
HAGH	rs13166	16	1827912	C	G	0.141758	0.561284	0.0231017	2.11769e-125	7213
GSR	rs2551710	8	30699094	T	C	0.328851	-0.174943	0.0173837	1.1458e-23	7213
TSTD1	rs143989520	1	160977761	G	C	0.0350062	-0.476638	0.0444644	1.30662e-26	7213
TSTD1	rs10908821	1	161038745	C	G	0.126369	0.998822	0.0222301	0	7213
RBP1	rs2071387	3	139538761	A	G	0.181547	0.20106	0.0213309	5.63784e-21	7213
UROD	rs10127584	1	44721867	G	A	0.028005	-0.463429	0.0498562	1.90883e-20	7213
UROD	rs12126314	1	44992009	G	A	0.23423	-0.734801	0.017544	0	7213
VPS26A	rs35773981	10	69185042	T	C	0.225149	-0.487651	0.0191891	1.6064e-136	7213
ACPP	rs61793793	3	132338990	G	A	0.0532372	0.225928	0.0371068	1.1975e-09	7213
TXNDC12	rs6686632	1	52117939	T	C	0.0736864	-0.640626	0.0312302	6.24442e-91	7213
MATN3	rs78806344	2	19789731	G	A	0.0153889	-0.460022	0.0676267	1.11154e-11	7213
MATN3	rs6760839	2	20056139	C	T	0.366352	0.646021	0.0155005	0	7213
MATN3	rs116697184	2	20415721	A	G	0.0443643	0.265166	0.0402528	4.78725e-11	7213
BCAT2	rs62125920	19	48803019	A	G	0.199778	-0.58207	0.0196472	3.97145e-182	7213
DCI	rs55650311	16	2251268	C	T	0.162484	-0.175538	0.0224517	6.10796e-15	7213
MDGA2	rs75436557	14	47019389	T	G	0.0408984	-0.271599	0.041544	6.67635e-11	7213
MDGA2	rs145891385	14	47374910	A	G	0.0584362	0.758481	0.0346071	3.93075e-103	7213
OLFM2	rs62104305	19	9948235	G	A	0.33911	0.840317	0.0146166	0	7213
OLFM2	rs3745598	19	9998503	A	G	0.423125	-0.162476	0.0168432	6.90082e-22	7213
DDAH1	rs233071	1	85340322	C	T	0.366768	-0.124186	0.0172744	7.18005e-13	7213
VEGFA	rs6921438	6	43957870	G	A	0.478719	-0.216499	0.0166333	2.67463e-38	7213
GMPR2	rs34354104	14	24238273	G	A	0.0439484	-0.967493	0.0387651	6.14129e-132	7213
UPP1	rs10278152	7	48089060	T	A	0.461666	-0.144709	0.0167251	6.15751e-18	7213
PDCD6	rs34511054	5	264041	A	C	0.0542077	-0.209217	0.0370949	1.76422e-08	7213
PDCD6	rs56075848	5	308237	T	C	0.0649522	0.234281	0.0336805	3.80857e-12	7213
NPL	rs116699595	1	182951103	A	G	0.0359074	0.3465	0.0440477	4.18025e-15	7213
DTYMK	rs145825209	2	241675032	G	A	0.0167753	-0.438323	0.0648916	1.54289e-11	7213
DTYMK	rs145739634	2	241692133	C	T	0.0237765	-0.469782	0.054205	5.42724e-18	7213
DTYMK	rs142497237	2	241721906	C	T	0.0431859	0.595972	0.0398942	1.01536e-49	7213
HK3	rs61749653	5	176889558	C	T	0.0216276	-0.521669	0.0571537	8.95358e-20	7213
PARK7	rs17523802	1	7961680	G	A	0.168723	0.79023	0.0198562	2.71002999999797e-313	7213
PARK7	rs9434612	1	8128395	C	A	0.0428393	-0.239838	0.0410266	5.25738e-09	7213
PARK7	rs61774167	1	8129546	A	G	0.0614169	-0.280513	0.0343543	3.75459e-16	7213
CR1	rs76124527	1	207494204	A	G	0.0372245	-0.449741	0.043227	3.57441e-25	7213
CR1	rs679515	1	207577223	T	C	0.18224	0.618221	0.0202172	3.32348e-193	7213
CR1	rs75625374	1	207866086	G	C	0.0605851	-0.242062	0.035186	6.51037e-12	7213
KLB	rs7678241	4	39421498	C	T	0.260086	0.184815	0.0188768	1.70588e-22	7213
KLB	rs13103023	4	39455997	G	A	0.334119	-0.635276	0.0157342	1.59089137960881e-321	7213
KLB	rs16995354	4	39522684	T	G	0.09878	0.19833	0.0277221	9.24196e-13	7213
KLB	rs149922670	4	39651901	T	C	0.0229447	-0.444112	0.0556608	1.70511e-15	7213
LRP4	rs2306029	11	46871557	T	C	0.450229	0.459609	0.016059	9.96729e-171	7213
PLXNA4	rs62622406	7	132198552	C	T	0.0165673	-0.662224	0.0647393	2.15446e-24	7213
PLXNA4	rs744767	7	132330527	T	C	0.236171	-0.124272	0.0195234	2.06889e-10	7213
PLXND1	rs146167147	3	129451369	C	T	0.0125468	-0.679734	0.0744112	8.37119e-20	7213
PLXND1	rs3774769	3	129493428	G	A	0.0545543	-0.265485	0.0360561	1.99567e-13	7213
PLXND1	rs1108584	3	129601458	G	A	0.105365	-0.554971	0.026273	3.79711e-96	7213
PLXND1	rs142846687	3	129854591	G	A	0.0268959	0.35	0.0514548	1.11375e-11	7213
SEZ6L	rs7284984	22	25975245	A	C	0.111535	0.200005	0.0261671	2.39005e-14	7213
SEZ6L	rs76688646	22	26268623	G	A	0.124151	-0.137197	0.0249713	4.05907e-08	7213
SEZ6L	rs590671	22	26355557	C	G	0.410509	0.188905	0.0167671	3.36758e-29	7213
SEZ6L	rs738399	22	26369587	A	G	0.37682	-0.166168	0.0169604	1.59612e-22	7213
DOK2	rs17615788	8	21957228	C	T	0.429364	0.203088	0.0166541	7.15962e-34	7213
DOK2	rs12541385	8	22031395	C	T	0.161445	-0.163966	0.0226696	5.21678e-13	7213
SFTPD	rs17881517	10	79559768	A	C	0.0209344	-0.412712	0.0575797	8.38566e-13	7213
SFTPD	rs528453694	10	79848460	C	T	0.0828365	0.238535	0.0299172	1.78541e-15	7213
SFTPD	rs4515911	10	79994752	T	C	0.344586	0.521653	0.0162301	6.03313e-212	7213
JUND	rs12610373	19	18287474	A	T	0.362956	0.167005	0.0173267	7.44118e-22	7213
TCN1	rs117785973	11	59715368	G	A	0.0183003	0.357165	0.0618206	7.90067e-09	7213
TCN1	rs34324219	11	59855905	C	A	0.106405	-0.571434	0.0262174	4.71439e-102	7213
TCN1	rs146080691	11	60177545	G	A	0.0122002	-0.517979	0.0751773	6.04631e-12	7213
NT5C3A	rs12155117	7	33016438	A	G	0.299459	0.185298	0.0178274	3.97161e-25	7213
PTGR1	rs56292970	9	111251468	G	A	0.0155968	-0.458317	0.066585	6.34507e-12	7213
PTGR1	rs144875739	9	111431329	G	A	0.0201719	-1.43718	0.055463	1.25098e-141	7213
PTGR1	rs73533566	9	111504656	G	A	0.0305698	0.291004	0.0482024	1.64672e-09	7213
PTGR1	rs186668635	9	111536358	A	C	0.0189935	-0.488295	0.0606186	9.21577e-16	7213
PTGR1	rs7036102	9	111564267	A	G	0.0456121	1.12077	0.0373832	3.24594e-186	7213
PTGR1	rs112344479	9	111616359	A	G	0.0451962	-0.511393	0.0393403	3.31447e-38	7213
INHBA	rs1122291	7	41708910	C	T	0.243796	-0.112634	0.0193977	6.64634e-09	7213
KNG1	rs5030062	3	186736391	A	C	0.37682	0.193292	0.0168854	4.41032e-30	7213
F11	rs142316601	4	186148420	G	T	0.0188548	-0.336241	0.0614347	4.56978e-08	7213
F11	rs2289252	4	186286227	C	T	0.410786	0.418577	0.0162834	1.6607e-139	7213
F11	rs62350309	4	186356512	A	G	0.0542077	-0.234546	0.0370224	2.51228e-10	7213
COL18A1	rs9983783	21	45481089	C	T	0.197075	-0.302867	0.0206956	8.18209e-48	7213
COL18A1	rs17004785	21	45512704	G	C	0.102315	-0.261808	0.0273872	1.58665e-21	7213
PLAT	rs77346091	8	42162640	T	C	0.0214197	-0.52766	0.0568372	2.12574e-20	7213
TIMP2	rs11077399	17	78868093	A	G	0.295647	-0.128605	0.0181444	1.49154e-12	7213
C5	rs1035029	9	120980540	G	A	0.398586	-0.227462	0.0167937	2.72399e-41	7213
CXCL16	rs7214635	17	4697725	G	A	0.249411	-0.214211	0.0190846	5.38529e-29	7213
CXCL16	rs9890937	17	4757213	G	A	0.361708	-0.11242	0.0173821	1.06103e-10	7213
APCS	rs12727188	1	159516538	T	G	0.0876889	0.370305	0.0290142	6.61315e-37	7213
APCS	rs77672383	1	159608353	C	T	0.0237765	-0.919614	0.0533996	3.64514e-65	7213
TIMP3	rs10854627	22	32707932	A	G	0.0928878	-0.176551	0.0287254	8.35987e-10	7213
TIMP3	rs5749506	22	32771237	C	T	0.267988	0.667918	0.0169097	4.52315e-309	7213
TIMP3	rs137490	22	32868600	C	A	0.2291	-0.198711	0.0198235	1.70296e-23	7213
GFRA2	rs11781875	8	21506787	C	T	0.131568	0.171482	0.0246008	3.43548e-12	7213
GFRA2	rs15881	8	21693256	A	C	0.460557	0.359501	0.0163353	6.05568e-104	7213
GFRA2	rs150868293	8	21826786	G	A	0.177943	-0.285074	0.021666	4.32773e-39	7213
GFRA2	rs192923146	8	21897507	G	T	0.0167753	-0.397662	0.0649279	9.5642e-10	7213
CCL21	rs10972201	9	34707376	G	A	0.338625	-0.121072	0.0174076	3.83139e-12	7213
CFI	rs13117504	4	109737700	C	G	0.417787	0.386073	0.0162638	5.30924e-120	7213
IGFBP3	rs148562589	7	45956826	T	C	0.0159434	1.12319	0.064779	5.1633e-66	7213
IGFBP3	rs1723959	7	45980023	C	T	0.154582	-0.141766	0.0231808	1.01182e-09	7213
MMP9	rs8113877	20	46006406	G	T	0.396229	0.276869	0.0166904	1.112e-60	7213
MPO	rs75394768	17	58336274	C	A	0.0628726	-0.523014	0.033472	3.74913e-54	7213
MPO	rs117981636	17	58737704	G	C	0.0370165	0.244041	0.043899	2.8081e-08	7213
ROR1	rs6691240	1	63704032	G	A	0.206641	0.121025	0.0207302	5.50888e-09	7213
ROR1	rs67884112	1	63828984	C	A	0.159226	0.174764	0.0228713	2.43022e-14	7213
ROR1	rs1408416	1	64148812	G	T	0.17205	-0.653146	0.0206531	1.13471e-205	7213
ROR1	rs825186	1	64235821	T	C	0.380078	-0.130853	0.017074	2.04045e-14	7213
ANGPT2	rs1968586	8	6421990	C	T	0.365243	-0.218101	0.017176	1.49006e-36	7213
CST3	rs73610709	20	23561222	C	G	0.482809	0.111426	0.0165387	1.73776e-11	7213
CST3	rs2405367	20	23642243	G	A	0.203799	-0.612633	0.0194452	3.09783e-204	7213
TYRO3	rs2588323	15	41549880	C	G	0.305559	0.25169	0.0179676	5.23488e-44	7213
EFNA4	rs3806256	1	155063135	C	T	0.488008	0.101451	0.0165766	9.83984e-10	7213
EFNA5	rs2484103	5	107560916	T	C	0.279565	-0.130069	0.0184064	1.7379e-12	7213
EFNA5	rs975690	5	107596105	C	G	0.476847	-0.281576	0.0163759	5.68585e-65	7213
ERBB3	rs2292238	12	56100038	A	C	0.412172	-0.19803	0.0165449	1.0497e-32	7213
IL6ST	rs13183319	5	55912729	G	A	0.257175	-0.107655	0.0188253	1.11664e-08	7213
IL6ST	rs13183065	5	55977599	G	A	0.119437	0.654538	0.0245699	3.24311e-149	7213
IL10RB	rs8178462	21	33273129	C	G	0.0203799	-0.406995	0.0587156	4.52011e-12	7213
IL10RB	rs2515717	21	33289977	G	A	0.448634	0.233191	0.0164944	8.79964e-45	7213
IL12RB1	rs375947	19	18069641	A	G	0.317482	-0.2348	0.0175694	2.94394e-40	7213
LAYN	rs4938792	11	111550211	T	C	0.391515	-0.249856	0.0166524	3.91568e-50	7213
MRC1	rs11595574	10	17428163	G	A	0.222862	0.112574	0.020016	1.93371e-08	7213
MRC1	rs147043080	10	17803476	C	T	0.227783	0.250845	0.0196998	9.57092e-37	7213
MRC1	rs111957681	10	17849558	G	A	0.20775	0.704389	0.0188071	1.07861e-280	7213
MRC1	rs200928899	10	17887539	T	C	0.24539	-0.169964	0.0192061	1.09219e-18	7213
PRKCA	rs61762372	17	66302564	G	A	0.399002	0.305938	0.0167667	9.34709e-73	7213
GDI2	rs7091234	10	5658432	A	C	0.335297	0.122863	0.0175831	3.04747e-12	7213
GDI2	rs55913768	10	5707486	G	A	0.326078	-0.471464	0.0167435	1.34518e-165	7213
GDI2	rs6602290	10	5855172	A	G	0.173506	0.173806	0.0219625	2.87115e-15	7213
PLAUR	rs2302524	19	43652320	T	C	0.162484	-0.415355	0.0216989	1.04874e-79	7213
PLAUR	rs36229204	19	43671830	C	T	0.0387495	-0.473289	0.0428358	3.72956e-28	7213
TNFRSF1A	rs1800693	12	6330843	T	C	0.404963	-0.191908	0.0166692	2.0961e-30	7213
NTRK3	rs28714295	15	88027853	G	A	0.128795	0.450297	0.0243349	1.0062e-74	7213
NTRK3	rs1948066	15	88047262	C	T	0.308055	-0.174399	0.0180826	7.02346e-22	7213
TNFRSF17	rs387871	16	11958626	G	A	0.494039	-0.167918	0.0164414	2.53448e-24	7213
DCN	rs3138190	12	91171750	T	G	0.0655067	-0.227633	0.0337274	1.60177e-11	7213
EGFR	rs75059484	7	54868647	C	T	0.141619	-0.251438	0.0237542	5.42428e-26	7213
EGFR	rs73418703	7	54990815	C	A	0.0103286	0.660676	0.082398	1.24377e-15	7213
EGFR	rs12718945	7	55125270	T	G	0.449605	0.171695	0.0166156	7.41724e-25	7213
HGF	rs5745695	7	81728759	G	A	0.240191	-0.240622	0.0193617	4.21989e-35	7213
C3	rs11569479	19	6696783	T	C	0.140025	-0.155755	0.0238405	6.87615e-11	7213
MIA	rs2233154	19	40775441	C	T	0.0707057	1.36981	0.0282651	0	7213
MIA	rs2644899	19	40797044	G	T	0.284348	0.266076	0.0182952	2.98271e-47	7213
PLA2G2A	rs12117083	1	19921937	G	A	0.0503258	-0.302963	0.0376485	9.83498e-16	7213
PLA2G2A	rs2307246	1	19978364	G	A	0.233953	0.791119	0.0173656	0	7213
PF4	rs3756074	4	73982348	G	C	0.0461666	-0.455359	0.0395815	2.30642e-30	7213
PROS1	rs9826711	3	93917625	G	C	0.0251629	-0.439497	0.05283	1.0504e-16	7213
PROS1	rs7615840	3	93948926	A	G	0.108346	0.148924	0.026698	2.5198e-08	7213
CCL25	rs8112595	19	8027142	G	A	0.425135	-0.296414	0.0165047	1.37542e-70	7213
CCL25	rs74959615	19	8056212	G	A	0.0751421	-1.17087	0.0279835	0	7213
POR	rs59882870	7	76009103	G	A	0.156246	0.172892	0.022633	2.47259e-14	7213
NOV	rs17793097	8	119453024	A	G	0.102038	0.270322	0.0273796	7.59555e-23	7213
SIGLEC6	rs4802807	19	51527194	A	G	0.407528	0.603958	0.0153691	3.19791e-306	7213
SIGLEC6	rs34342096	19	51544719	A	G	0.0121309	-0.496308	0.0758411	6.39777e-11	7213
SIGLEC7	rs1039405	19	51122980	A	G	0.42569	0.193705	0.016613	3.88676e-31	7213
SIGLEC7	rs140185670	19	51142883	G	C	0.0682102	-0.812856	0.0315832	7.96561e-140	7213
SHH	rs872723	7	155813050	C	T	0.156384	-0.193114	0.0227008	2.14999e-17	7213
IGHG1	rs11621145	14	105706543	G	A	0.328435	-0.178848	0.0177985	1.33335e-23	7213
ULBP3	rs72501730	6	150053632	G	A	0.119645	-0.255101	0.0253913	1.35584e-23	7213
C3	rs11569479	19	6696783	T	C	0.140025	-0.162316	0.0238344	1.05341e-11	7213
IL16	rs17875492	15	81294745	A	C	0.114862	0.206585	0.0258181	1.42122e-15	7213
IL16	rs11857713	15	81298924	C	T	0.070775	-1.3708	0.0285247	0	7213
IL16	rs12905152	15	81363127	C	T	0.168862	-0.160866	0.0221789	4.49777e-13	7213
CCL3L1	rs854683	17	35986971	G	C	0.204353	0.116574	0.0206527	1.71959e-08	7213
CCL3L1	rs1102934	17	36062554	A	G	0.140233	0.464274	0.0233955	2.25854e-85	7213
MMP7	rs11568819	11	102530902	G	A	0.0620408	0.795426	0.0329473	6.68526e-124	7213
MMP7	rs12796179	11	102559478	T	C	0.235616	-0.241078	0.019652	2.97122e-34	7213
ANGPT1	rs1461993	8	107072760	G	A	0.359074	0.138851	0.0170883	5.19993e-16	7213
AGRP	rs114322795	16	67476655	C	T	0.03972	0.663465	0.0423294	1.79556e-54	7213
AGRP	rs74900413	16	67709521	G	A	0.0129627	-0.456826	0.0738821	6.62511e-10	7213
BCAM	rs12461127	19	44549282	C	T	0.473659	0.112504	0.0166522	1.52809e-11	7213
BCAM	rs28399656	19	44813447	T	A	0.011507	1.51946	0.0764403	1.20751e-85	7213
CDH5	rs6499080	16	66397516	T	C	0.318383	-0.221214	0.0175812	6.28043e-36	7213
CX3CL1	rs62037115	16	57424884	G	A	0.0103979	1.11873	0.0814352	2.05737e-42	7213
SPINT1	rs17658212	15	40853721	C	T	0.0620408	-0.480648	0.0337008	1.56005e-45	7213
KLK11	rs62115743	19	51011618	C	T	0.0824206	-1.05334	0.027856	1.28345e-285	7213
KLK8	rs10410942	19	51000397	T	C	0.0664772	-0.796823	0.0320261	3.63704e-131	7213
MET	rs40239	7	116677823	G	A	0.155483	0.133153	0.0226124	4.07234e-09	7213
MET	rs41748	7	116806519	T	G	0.444267	-0.195354	0.016611	1.21187e-31	7213
SPINT2	rs1821284	19	38292941	C	T	0.298766	-0.712418	0.0162571	0	7213
SPINT2	rs12151131	19	38365341	G	A	0.165396	0.27166	0.0221216	2.53981e-34	7213
SPINT2	rs78341134	19	38515208	A	G	0.0330653	-0.30377	0.0460043	4.31279e-11	7213
TIE1	rs1556580	1	43304250	T	C	0.386178	-0.255506	0.0166141	1.53991e-52	7213
C5	rs17220750	9	121025721	G	A	0.0991266	0.298043	0.0276522	6.98167e-27	7213
MAPK3	rs9932416	16	29671173	G	T	0.364134	-0.116747	0.0171228	9.96311e-12	7213
MAPK3	rs9932466	16	30130526	C	T	0.338763	0.6286	0.0160309	4.99906e-305	7213
MAP2K1	rs77428206	15	66484142	C	A	0.0954527	0.179974	0.0284267	2.57891e-10	7213
RAC1	rs4724795	7	6338205	G	A	0.290032	0.151851	0.0182425	1.00776e-16	7213
UBE2I	rs2401949	16	1296685	A	G	0.275683	-0.261959	0.0184711	4.74837e-45	7213
SERPINA3	rs56361564	14	94627677	G	C	0.189727	-0.249953	0.0211581	6.52919e-32	7213
C7	rs35867196	5	40798506	C	A	0.0256481	-0.290645	0.0525071	3.21534e-08	7213
C7	rs74480769	5	40972109	A	G	0.0340358	-1.50019	0.0423047	4.77419e-254	7213
C7	rs79534924	5	40976370	T	G	0.0290448	0.355954	0.049647	8.26248e-13	7213
C7	rs112889316	5	40990099	C	T	0.0151116	0.4697	0.0672685	3.15882e-12	7213
C7	rs433224	5	41267623	C	T	0.336199	0.40825	0.0168911	3.64607e-124	7213
CCL28	rs7710570	5	43378715	T	C	0.397061	0.108661	0.0168285	1.13732e-10	7213
CCL14	rs62078063	17	35959448	T	C	0.024539	0.537152	0.0533261	1.04329e-23	7213
CCL14	rs7222922	17	36008654	C	T	0.110218	-1.0676	0.0236482	0	7213
MDK	rs61882743	11	46527204	C	G	0.176626	-0.149262	0.0218198	8.53064e-12	7213
CCL23	rs7225405	17	35813995	G	T	0.0284902	-0.673694	0.0495092	1.1785e-41	7213
CCL23	rs117639761	17	35868176	A	C	0.0159434	0.421391	0.065641	1.45261e-10	7213
CCL23	rs712048	17	35999179	C	A	0.129835	-0.563536	0.0238212	3.17641e-119	7213
CCL23	rs555642576	17	36059368	C	T	0.0110911	0.562764	0.0796559	1.75717e-12	7213
SERPINE1	rs2227631	7	101126257	A	G	0.410439	-0.185799	0.0167899	3.08949e-28	7213
APOE	rs35136575	19	44935906	C	G	0.232843	-0.134428	0.0195404	6.51209e-12	7213
NBL1	rs12091047	1	19445431	C	T	0.344933	0.136891	0.0174814	5.54727e-15	7213
NBL1	rs3020595	1	19644233	C	G	0.244212	-0.223588	0.0190372	1.45418e-31	7213
CFD	rs72984031	19	872089	A	G	0.252946	-0.196222	0.0187693	2.12233e-25	7213
GHR	rs4866942	5	42641860	T	C	0.463053	0.338674	0.0162371	7.29338e-94	7213
GHR	rs62372091	5	42866517	T	C	0.0971856	-0.180791	0.0279571	1.06677e-10	7213
PROC	rs1799809	2	127418299	G	A	0.430473	-0.231169	0.0167043	5.25207e-43	7213
CLEC11A	rs193222348	19	50720044	C	T	0.0277277	1.25656	0.0487011	1.73199e-140	7213
VCAM1	rs141294855	1	100681309	T	C	0.216207	-0.128724	0.0201487	1.77673e-10	7213
TNFSF15	rs56339337	9	114798680	A	G	0.145155	-0.157907	0.0234517	1.78632e-11	7213
BMP7	rs6123685	20	57260984	G	A	0.25454	0.111039	0.0191018	6.39815e-09	7213
CNTN1	rs10878949	12	40643054	A	C	0.163871	0.163644	0.0226332	5.31711e-13	7213
CNTN1	rs11177604	12	40651583	C	A	0.386732	0.289771	0.016737	7.91064e-66	7213
CNTN1	rs812152	12	41112051	G	C	0.0973936	-0.217555	0.0279005	7.20175e-15	7213
EDAR	rs260696	2	108972629	C	T	0.224248	-0.35469	0.0194084	5.68769e-73	7213
EDAR	rs115793269	2	108986608	C	T	0.0126854	1.5456	0.0713484	7.18705e-101	7213
LGALS4	rs111262200	19	38537190	G	A	0.0296687	0.464442	0.0487952	2.3514e-21	7213
LGALS4	rs9304578	19	38759697	G	A	0.471995	-0.273497	0.0161829	7.16763e-63	7213
CXCL1	rs74451052	4	73720891	A	G	0.0695966	-0.240792	0.0322064	8.53294e-14	7213
CXCL1	rs1366946	4	73872752	T	C	0.215652	0.626211	0.0188078	3.08415e-226	7213
CXCL1	rs114862057	4	74102925	C	T	0.0214197	0.385422	0.0562594	7.94965e-12	7213
IL1R1	rs2287047	2	102157594	G	A	0.299875	-0.230468	0.0179302	2.10963e-37	7213
IL17RA	rs3827278	22	17115025	C	A	0.229724	0.848015	0.0171434	0	7213
IL17RA	rs5748923	22	17166972	T	G	0.331346	-0.210818	0.0174643	3.1228e-33	7213
IL17RA	rs3788277	22	17198659	C	G	0.0398586	-0.299611	0.0422852	1.51669e-12	7213
IL18RAP	rs4851010	2	102439667	A	T	0.295577	0.290845	0.0180882	3.48923e-57	7213
IL1RL2	rs1960510	2	102205805	T	C	0.399626	0.332749	0.0163469	1.31977e-89	7213
JAM3	rs655627	11	134151964	G	A	0.446832	-0.215657	0.016636	5.24279e-38	7213
LSAMP	rs1835674	3	116319644	T	C	0.176071	-0.348407	0.0214725	3.52783e-58	7213
MBL2	rs12573118	10	52743332	G	A	0.423679	-0.657848	0.0148396	0	7213
MBL2	rs2204344	10	52912424	C	T	0.161167	-0.201501	0.0226479	7.15123e-19	7213
PDCD1LG2	rs16923189	9	5510644	A	G	0.297102	0.676326	0.0162134	0	7213
PDCD1LG2	rs7854413	9	5557708	T	C	0.0930958	-0.356581	0.0282791	4.49569e-36	7213
PDCD1LG2	rs6477000	9	5761493	T	G	0.36968	0.134197	0.0171445	5.69229e-15	7213
SIGLEC9	rs73051038	19	51083701	G	C	0.0620408	-0.193461	0.0344215	1.97692e-08	7213
SIGLEC9	rs2691249	19	51104817	A	C	0.477125	0.71832	0.0145057	0	7213
SIGLEC9	rs2280806	19	51129600	A	G	0.247816	0.126085	0.0191794	5.24166e-11	7213
TGFBR3	rs75735322	1	91587247	C	T	0.0196867	-0.362197	0.0597227	1.38921e-09	7213
TGFBR3	rs79859654	1	91620183	A	G	0.214405	0.189129	0.0201309	7.52489e-21	7213
TGFBR3	rs2799526	1	91854020	G	A	0.0784001	-0.23211	0.030533	3.28631e-14	7213
SERPINF2	rs11078596	17	1714968	C	T	0.183211	-0.349685	0.0212753	1.26748e-59	7213
FGF2	rs308403	4	122836593	C	T	0.327672	-0.221641	0.0175047	2.34177e-36	7213
CCL23	rs7225405	17	35813995	G	T	0.0284902	-0.736889	0.0493842	1.30578e-49	7213
CCL23	rs117639761	17	35868176	A	C	0.0159434	0.427365	0.0656357	7.95752e-11	7213
CCL23	rs712048	17	35999179	C	A	0.129835	-0.891227	0.0223906	2.22082000000029e-313	7213
CD209	rs2335525	19	7720827	A	G	0.250659	-0.399727	0.0185423	6.09047e-100	7213
CD209	rs4804804	19	7748977	G	A	0.357826	-0.178118	0.0170688	2.58999e-25	7213
LGALS2	rs2235338	22	37569873	G	A	0.412796	0.290398	0.0165779	2.58988e-67	7213
LGALS2	rs5995489	22	37636908	A	G	0.432622	-0.091607	0.0166026	3.55497e-08	7213
CXCL11	rs6827617	4	75994993	G	A	0.390683	0.192949	0.0169386	8.31923e-30	7213
CCL3	rs62078244	17	35934014	G	A	0.022806	0.417909	0.0554984	5.68602e-14	7213
CCL3	rs2015086	17	36064257	A	G	0.138639	0.609656	0.0230465	2.96594e-147	7213
MRC2	rs145495890	17	62499184	C	T	0.0431859	0.330333	0.040253	2.67612e-16	7213
MRC2	rs146385050	17	62559897	C	A	0.196382	-0.414284	0.0205227	3.38612e-88	7213
MRC2	rs2460290	17	62691485	T	C	0.0156662	0.732544	0.0670185	1.35559e-27	7213
SPARC	rs13182103	5	151672199	A	G	0.380563	-0.105409	0.0170322	6.39276e-10	7213
SPARC	rs59311424	5	152030389	G	A	0.0311244	-0.386049	0.0477169	6.92479e-16	7213
CCL18	rs854682	17	35987298	T	A	0.204353	0.172849	0.0206069	5.89583e-17	7213
CCL18	rs2015086	17	36064257	A	G	0.138639	0.855831	0.0219342	2.60373e-302	7213
PTN	rs322329	7	137333710	C	G	0.420421	0.293789	0.0165828	8.83179e-69	7213
PTN	rs2882591	7	137413339	T	C	0.348884	0.109415	0.0174599	3.90155e-10	7213
RETN	rs117761837	19	7643172	C	T	0.014973	-0.464557	0.0685231	1.30065e-11	7213
RETN	rs34124816	19	7668790	A	C	0.0286289	-0.748559	0.0493745	3.92279e-51	7213
PRSS1	rs56092812	7	142901703	C	T	0.0786081	0.193832	0.0310423	4.50351e-10	7213
HP	rs112791888	16	71828759	C	G	0.128449	-0.286696	0.0247578	9.71888e-31	7213
HP	rs77303550	16	72045758	C	T	0.190836	0.680945	0.019634	6.77156e-244	7213
HP	rs212177	16	72544485	C	A	0.0173298	-0.351813	0.0631802	2.6634e-08	7213
TNFSF13B	rs374039502	13	108308037	T	A	0.0250936	0.345389	0.0526957	5.97124e-11	7213
C9	rs835210	5	39350369	T	C	0.0331346	0.408037	0.0458495	6.99997e-19	7213
C9	rs696766	5	39356024	A	G	0.0549009	0.463091	0.0360227	2.05762e-37	7213
LGALS3	rs75464260	14	55049687	C	T	0.0111604	-0.497036	0.0794728	4.22467e-10	7213
LGALS3	rs118083722	14	55129494	G	A	0.0865105	-0.80857	0.027847	2.09235e-175	7213
IL18BP	rs17884883	11	72097010	T	C	0.401983	0.10036	0.0167364	2.11331e-09	7213
LBP	rs2232587	20	38354467	T	C	0.0105365	1.40893	0.0802642	1.39927e-67	7213
LBP	rs6025169	20	38361813	G	A	0.0559407	0.456615	0.0357518	5.91388e-37	7213
LBP	rs2232613	20	38369011	C	T	0.0797172	-1.21273	0.0271417	0	7213
LBP	rs150091761	20	38385086	C	A	0.0219742	0.328963	0.0563718	5.59197e-09	7213
F10	rs547138	13	113137856	T	A	0.396229	-0.2812	0.0166703	1.20874e-62	7213
F10	rs2480948	13	113163223	T	C	0.18737	-0.222957	0.0210461	4.9455e-26	7213
RARRES2	rs3735167	7	150342466	C	T	0.262928	0.50049	0.0181808	1.02427e-158	7213
VEGFC	rs10001755	4	176811946	A	T	0.0190628	-0.350216	0.0606466	8.02976e-09	7213
VEGFC	rs112782083	4	176834019	G	C	0.0110911	1.07707	0.0789183	6.8596e-42	7213
CD4	rs73053728	12	6787380	A	G	0.305698	-0.148931	0.0178135	7.42088e-17	7213
CXCL2	rs1893319	4	74107412	C	T	0.370927	0.113199	0.0172653	5.89058e-11	7213
IL2RA	rs12722497	10	6053965	C	A	0.0954527	0.228191	0.028402	1.09087e-15	7213
TNFRSF1B	rs5745987	1	12180665	T	G	0.0202412	0.388178	0.0581111	2.56863e-11	7213
TNFRSF1B	rs519064	1	12182039	C	T	0.0334812	-0.746031	0.0452391	5.30426e-60	7213
CD33	rs60650416	19	51175335	A	G	0.0528906	0.406247	0.0370484	9.28724e-28	7213
CD33	rs7245846	19	51227920	G	A	0.357064	-0.839747	0.014136	0	7213
CD33	rs273630	19	51307999	G	A	0.104464	0.157601	0.0268477	4.54658e-09	7213
CD33	rs558625031	19	51355657	G	A	0.0260641	-0.370659	0.0519057	1.01692e-12	7213
ADAMTS5	rs80176691	21	26852957	T	C	0.0190628	0.4799	0.0605234	2.53919e-15	7213
ADAMTS5	rs2830585	21	26932893	C	T	0.160959	-0.912609	0.0198583	0	7213
ADAMTS5	rs2027708	21	27105407	G	A	0.0895605	0.179739	0.0292709	8.66081e-10	7213
IDUA	rs3796622	4	989272	T	C	0.360322	-0.623674	0.0158131	3.03477e-308	7213
IDUA	rs74921869	4	1019594	G	A	0.181409	0.257283	0.0211406	9.5964e-34	7213
IDUA	rs6814865	4	1357369	T	C	0.295023	0.190012	0.0181936	2.36778e-25	7213
APP	rs455047	21	26151670	G	C	0.441772	0.16472	0.0166338	5.6768e-23	7213
ARSB	rs11743362	5	78880898	G	A	0.436434	-0.262654	0.0165591	1.0149e-55	7213
ARSB	rs6877621	5	79018556	G	A	0.286913	0.154734	0.0182548	2.78971e-17	7213
NAAA	rs72864159	4	75917068	T	C	0.065576	0.810981	0.0325646	2.12892e-131	7213
NAAA	rs28818603	4	76050753	G	T	0.255095	-0.745788	0.0169982	0	7213
NAAA	rs6532181	4	76093596	A	G	0.447317	0.148206	0.0165206	3.69147e-19	7213
ADAMTS13	rs7047076	9	133249942	A	T	0.0689727	0.306739	0.0325536	5.80603e-21	7213
ADAMTS13	rs28647808	9	133440409	C	G	0.0937197	-0.891989	0.0266192	6.28553e-229	7213
ADAMTS13	rs4962150	9	133446270	A	G	0.418896	-0.166753	0.0167023	2.54093e-23	7213
CTSA	rs191805	20	45880903	T	A	0.367947	0.22453	0.0170547	3.92051e-39	7213
CTSS	rs116173394	1	150636953	G	A	0.0535145	0.378381	0.0364972	5.22659e-25	7213
CTSS	rs41271951	1	150764744	A	G	0.0745182	-1.09777	0.0287695	2.40081e-290	7213
ENTPD1	rs11188480	10	95774019	T	C	0.336406	0.161665	0.0176497	6.67255e-20	7213
F7	rs117926700	13	112991459	A	T	0.0189242	-0.650103	0.0612112	3.72537e-26	7213
F7	rs117989138	13	113043357	G	A	0.018231	0.557358	0.0617262	2.17956e-19	7213
F7	rs112944884	13	113101528	C	T	0.0122002	-0.475444	0.0756505	3.47495e-10	7213
F7	rs776905	13	113127628	A	C	0.0992652	-1.18304	0.0241027	0	7213
WFIKKN1	rs55798945	16	619708	T	G	0.275406	0.170856	0.0185579	4.33351e-20	7213
GP6	rs8099942	19	55022110	C	G	0.183488	-0.891725	0.0189148	0	7213
GP6	rs73059038	19	55053377	T	C	0.103563	0.593548	0.0263755	1.92953e-108	7213
GP6	rs12981737	19	55115264	C	T	0.0279357	-0.300433	0.0503412	2.51646e-09	7213
GNLY	rs78809601	2	85561353	A	T	0.031263	0.302702	0.0473778	1.77239e-10	7213
GNLY	rs12714148	2	85632712	T	A	0.278802	-0.134068	0.018591	6.09882e-13	7213
GNLY	rs12151752	2	85707529	T	C	0.22612	0.758921	0.0179195	0	7213
HAPLN1	rs6886442	5	83677391	C	A	0.249064	-0.172545	0.0191431	2.52028e-19	7213
LTA4H	rs2247570	12	96028599	T	C	0.312422	0.154682	0.0179083	6.99756e-18	7213
LYVE1	rs114758648	11	10593808	G	A	0.0426314	0.490929	0.0410168	1.0528e-32	7213
LYVE1	rs10840449	11	10630492	C	G	0.446693	-0.123578	0.0166577	1.31826e-13	7213
LYVE1	rs34873421	11	10648648	G	C	0.0200333	-0.36057	0.0592346	1.20826e-09	7213
METAP1	rs6822589	4	98980016	A	G	0.38902	0.122328	0.0169662	6.15998e-13	7213
ASAH2	rs36032010	10	49744055	C	G	0.0454735	0.322956	0.0400258	8.25992e-16	7213
ASAH2	rs146622748	10	49780556	G	A	0.0293914	-0.786859	0.0479509	1.9305e-59	7213
ASAH2	rs552986493	10	50134341	A	G	0.350201	-0.317646	0.0170854	2.12775e-75	7213
ASAH2	rs201395210	10	50218730	A	G	0.117288	-0.447907	0.0251726	2.37584e-69	7213
ASAH2	rs2842126	10	50258722	A	G	0.207057	-0.639068	0.019043	1.46784e-229	7213
NID1	rs2734807	1	236098248	T	C	0.397962	-0.226066	0.0166358	1.50476e-41	7213
PIGR	rs6540730	1	206945992	T	C	0.465063	-0.205398	0.0165742	6.48652e-35	7213
RET	rs144670775	10	42839564	G	A	0.0372938	0.404297	0.0435894	2.30215e-20	7213
RET	rs2506008	10	43084776	C	A	0.254263	-0.509789	0.0182252	1.5107e-163	7213
SFRP1	rs62642270	8	41140689	A	G	0.170595	-0.175349	0.0221304	2.65731e-15	7213
SFRP1	rs147918758	8	41310043	C	G	0.392139	-0.209407	0.0167765	2.16427e-35	7213
ACP5	rs2305799	19	11576536	C	T	0.122279	-0.444933	0.0247267	7.55826e-71	7213
ACP5	rs33949590	19	11780106	C	T	0.0893526	0.270819	0.0286283	4.08755e-21	7213
CCDC80	rs9870933	3	112653470	A	G	0.372799	0.147132	0.0170478	7.42893e-18	7213
WFIKKN2	rs11079936	17	50830473	T	C	0.329683	0.706933	0.0157228	0	7213
ACAN	rs12594617	15	88715387	C	G	0.19756	0.189913	0.0207819	8.10418e-20	7213
ACAN	rs34949187	15	88843421	G	A	0.172397	-0.219758	0.0216866	5.68378e-24	7213
TGFBI	rs1990199	5	136059854	G	C	0.474421	0.623481	0.0149424	0	7213
TGFBI	rs11748198	5	136240141	C	A	0.108831	0.214848	0.026636	8.43718e-16	7213
CD109	rs10943126	6	73767566	A	T	0.459518	0.667105	0.0147141	0	7213
CD109	rs13211001	6	74058516	A	G	0.107722	0.168609	0.0268477	3.57719e-10	7213
FCER2	rs62110713	19	7689659	C	T	0.241924	-0.364279	0.0191969	2.14051e-78	7213
FCER2	rs150301323	19	7728748	T	A	0.0159434	0.372263	0.0662618	2.00309e-08	7213
CD48	rs352684	1	160711985	A	G	0.423679	-0.353888	0.0163453	9.16544e-101	7213
CD48	rs35304526	1	160712795	G	A	0.0253015	-0.375044	0.052914	1.49179e-12	7213
CD5L	rs12565518	1	157692347	T	C	0.0503951	-0.234067	0.0378037	6.28073e-10	7213
CD5L	rs2765501	1	157834858	G	A	0.420144	0.376988	0.0164016	6.97797e-113	7213
CNTN2	rs2068666	1	204948452	T	G	0.0828365	0.19569	0.0301527	9.15445e-11	7213
CNTN2	rs3753847	1	205045411	T	C	0.155968	0.84936	0.0207613	0	7213
CNTN2	rs7530217	1	205139891	T	A	0.227506	-0.281	0.0195254	2.5539e-46	7213
CNTN4	rs12490123	3	2080171	T	C	0.0356301	0.401915	0.0449459	4.78091e-19	7213
CNTN4	rs13071423	3	2098694	C	A	0.181201	0.370997	0.0209993	2.04677e-68	7213
CNTN4	rs112526457	3	2254885	T	G	0.144877	-0.225988	0.0235043	9.35104e-22	7213
CNTN4	rs1178537	3	2334075	A	C	0.0447109	0.227697	0.0406149	2.14391e-08	7213
CNTN5	rs7109365	11	99125224	C	T	0.197629	-0.129656	0.0207994	4.81432e-10	7213
CNTN5	rs4528296	11	99222947	C	T	0.0718148	0.731417	0.0309376	4.44613e-119	7213
CNTN5	rs181469023	11	99300634	C	T	0.0129627	-0.529701	0.0726196	3.32489e-13	7213
CST7	rs4462848	20	24922814	C	A	0.226189	-0.561801	0.0186981	5.66787e-187	7213
CST7	rs140988383	20	25003777	A	G	0.0206571	0.972099	0.0576144	1.12989e-62	7213
DLL4	rs117454282	15	40847504	C	T	0.0200333	0.375018	0.0578036	9.28639e-11	7213
FCGR2A	rs4326638	1	161419170	T	C	0.460627	0.251668	0.0165953	3.68835e-51	7213
FCGR2A	rs7522794	1	161505035	T	C	0.339318	-0.728459	0.0153798	0	7213
FCGR2A	rs34754216	1	161605748	C	T	0.396576	0.231783	0.0169086	3.06811e-42	7213
FCGR2B	rs11799744	1	161428624	T	C	0.0562873	-0.334256	0.0362308	3.63334e-20	7213
FCGR2B	rs115264949	1	161532142	G	A	0.0118536	0.779797	0.0759138	1.38905e-24	7213
FCGR2B	rs72700095	1	161597399	T	C	0.228546	0.956422	0.0161145	0	7213
FCGR2B	rs16827592	1	161649251	T	G	0.0751421	-0.22874	0.0310796	2.04547e-13	7213
FCGR3B	rs10800573	1	161538134	A	G	0.32483	0.462213	0.0169506	6.58358e-156	7213
FCGR3B	rs11578979	1	161688868	G	A	0.249896	0.128756	0.0192483	2.4121e-11	7213
FCN2	rs57136797	9	134860694	A	T	0.143283	-0.723795	0.0221636	2.74863e-218	7213
FCN2	rs11103557	9	134864975	C	A	0.0761819	0.405727	0.0311961	3.04986e-38	7213
GFRA1	rs10885876	10	116202766	C	G	0.290864	0.339095	0.0178832	2.77302e-78	7213
SERPIND1	rs73160986	22	20752297	T	C	0.11202	0.150383	0.0262143	1.00467e-08	7213
IGFBP7	rs881382	4	57051180	G	T	0.278802	0.160197	0.0184523	4.76585e-18	7213
IGFBP7	rs1718860	4	57083351	G	A	0.256412	0.529674	0.0181789	1.52063e-176	7213
LRIG3	rs140704863	12	58752217	C	A	0.0169139	0.625784	0.0636123	1.07821e-22	7213
LRIG3	rs142216336	12	58785207	C	T	0.0251629	0.408782	0.0530151	1.41946e-14	7213
LRIG3	rs61096689	12	58873782	T	C	0.0222515	0.363592	0.0554889	6.04722e-11	7213
LRIG3	rs11172791	12	58879191	T	C	0.0444337	-0.846134	0.0389619	2.37505e-101	7213
LRIG3	rs61921897	12	58898770	A	G	0.0159434	0.419877	0.066518	2.9135e-10	7213
LRIG3	rs61936480	12	59282990	G	A	0.0287675	0.611805	0.0495226	1.03773e-34	7213
LRP8	rs7542607	1	53270941	A	G	0.418827	0.255027	0.0166331	3.07428e-52	7213
LRP8	rs4926974	1	53348560	G	A	0.205393	0.128579	0.0206575	5.10784e-10	7213
LY9	rs12128261	1	160792994	T	G	0.21593	0.607541	0.018855	6.22347e-213	7213
LY9	rs11577230	1	161083854	C	T	0.115555	-0.163679	0.0260608	3.56712e-10	7213
LY9	rs12721035	1	161221549	C	T	0.0576736	-0.208036	0.0355306	4.97595e-09	7213
MATN2	rs17831160	8	98033638	G	A	0.0344517	0.566124	0.0446356	1.79223e-36	7213
MATN2	rs28522929	8	98052385	C	T	0.22099	0.238337	0.020007	2.04395e-32	7213
CADM1	rs17564430	11	115172854	T	G	0.253015	0.292195	0.0187274	5.3059e-54	7213
NTN4	rs17288108	12	95738117	A	G	0.176002	-0.372722	0.0213431	6.39835e-67	7213
NTN4	rs9919756	12	95786367	T	G	0.469153	-0.126322	0.0166724	3.98679e-14	7213
NTN4	rs7486703	12	95944219	A	G	0.435741	0.111731	0.0167571	2.79042e-11	7213
PGLYRP1	rs2072563	19	46023390	G	A	0.316235	-0.213745	0.0178008	6.66427e-33	7213
RGMB	rs2368553	5	98446049	C	T	0.452655	-0.339456	0.0161518	3.17047e-95	7213
RGMB	rs25743	5	98622050	G	A	0.196243	0.164289	0.0210077	6.01323e-15	7213
TFPI	rs116011690	2	187459732	C	T	0.0219742	-0.557414	0.0566753	1.10227e-22	7213
THBS2	rs9346611	6	169070944	C	T	0.175794	-0.166611	0.0218211	2.54261e-14	7213
THBS2	rs1556454	6	169158880	G	A	0.0354915	-0.393212	0.04513	3.63231e-18	7213
THBS2	rs74507247	6	169224675	G	A	0.0982947	0.945145	0.0255704	4.92632e-274	7213
THBS2	rs10945406	6	169238696	A	C	0.0530293	-0.200198	0.0366803	4.97751e-08	7213
THBS4	rs2451934	5	79902130	T	A	0.244143	0.176576	0.0193015	7.4025e-20	7213
THBS4	rs2404710	5	79960739	C	A	0.433731	0.211661	0.0165669	5.59744e-37	7213
THBS4	rs13167730	5	80074424	G	T	0.0934424	0.654834	0.0277116	5.70237e-119	7213
ACY1	rs148804382	3	52078217	C	A	0.0125468	-0.679851	0.0739927	5.13997e-20	7213
BMP1	rs1126931	8	22164420	C	T	0.16907	-0.198104	0.0220545	3.33053e-19	7213
CA6	rs35370789	1	8563519	C	G	0.0135866	-0.522604	0.0721413	4.80178e-13	7213
CA6	rs942969	1	8947497	G	C	0.325038	0.184862	0.017712	2.54187e-25	7213
CA6	rs3765963	1	8974539	A	G	0.404478	0.648589	0.0151819	0	7213
CSK	rs34933034	15	74787133	G	A	0.164564	0.489076	0.0215858	7.52928e-110	7213
CTSV	rs4743059	9	97137031	C	T	0.0754887	0.390775	0.0311744	1.12739e-35	7213
CTSV	rs10981323	9	97241897	C	G	0.446832	-0.18849	0.0165674	9.7382e-30	7213
ECM1	rs11806879	1	150131106	C	T	0.0858866	0.260473	0.0294755	1.22021e-18	7213
ECM1	rs1260388	1	150399540	T	G	0.400596	-0.832824	0.0137301	0	7213
FETUB	rs74751406	3	186656426	C	T	0.0469292	0.562493	0.0384248	7.67845e-48	7213
FETUB	rs184036273	3	186696470	G	A	0.0184389	0.811577	0.061	6.42082e-40	7213
FETUB	rs5030103	3	186731139	T	C	0.0138639	-1.40629	0.0693812	6.96627e-89	7213
IL17RD	rs6776722	3	57108631	G	A	0.302787	0.624575	0.0164486	8.74289e-288	7213
IL17RD	rs768713	3	57124309	G	C	0.380702	-0.123408	0.0173475	1.23656e-12	7213
IL17RD	rs4282030	3	57166552	C	A	0.333218	-0.114512	0.0175195	6.73684e-11	7213
KLK7	rs1654523	19	50981938	C	T	0.0829752	-0.590329	0.0292149	2.32075e-88	7213
KLK7	rs268898	19	50988912	A	G	0.438722	0.0964507	0.0167517	8.87964e-09	7213
LYN	rs1050855	8	55880027	G	A	0.490226	-0.146682	0.0166053	1.2588e-18	7213
SERPINA5	rs10133793	14	94584813	A	C	0.331	0.155602	0.0175565	9.69081e-19	7213
REN	rs113430136	1	204289080	C	T	0.0643976	0.213041	0.0336216	2.49295e-10	7213
TPSB2	rs9925427	16	1225896	G	A	0.485651	0.634792	0.0149309	0	7213
TPSB2	rs11641981	16	1263636	T	C	0.339872	0.200345	0.0172321	5.71757e-31	7213
TPSB2	rs7190606	16	1434612	G	A	0.0973936	0.216044	0.027858	1.0034e-14	7213
UFC1	rs79923112	1	161158854	G	C	0.0126854	0.453104	0.0742539	1.10113e-09	7213
IBSP	rs2616262	4	87802058	G	T	0.497643	0.116683	0.0165558	1.98456e-12	7213
CAMK2D	rs3822295	4	113748360	A	C	0.124913	-0.140797	0.0252927	2.68906e-08	7213
CA13	rs2403082	8	85166967	T	A	0.261056	-0.386942	0.0184143	3.39206e-95	7213
CA13	rs113014331	8	85272310	G	T	0.0625953	-1.22592	0.0311956	3.08867e-306	7213
TNFSF8	rs3181348	9	114931904	G	A	0.426452	-0.244436	0.0165723	1.56806e-48	7213
EPHA1	rs56242860	7	143371794	C	T	0.232289	0.201874	0.0197491	2.31701e-24	7213
EPHA1	rs41277428	7	143388729	G	A	0.0772217	-1.26054	0.0274232	0	7213
EPHA1	rs117978799	7	143395749	C	T	0.0108138	-0.450318	0.0807525	2.54252e-08	7213
FN1	rs1250258	2	215435462	C	T	0.266602	-0.285448	0.0185882	2.15129e-52	7213
FSTL3	rs3787004	19	657666	C	T	0.474768	-0.138794	0.016505	4.92616e-17	7213
GZMA	rs4865901	5	54993327	A	G	0.265354	0.111919	0.0187994	2.75021e-09	7213
GSK3A	rs61088131	19	42196795	T	C	0.161722	0.124651	0.022779	4.59412e-08	7213
IL15RA	rs8177643	10	5974657	C	T	0.317482	0.15904	0.0175913	1.96834e-19	7213
INSR	rs3745545	19	7211830	T	C	0.154651	-0.139215	0.0229695	1.42225e-09	7213
SERPINA4	rs116862882	14	94500380	T	C	0.0354915	-0.268485	0.044705	1.99763e-09	7213
SERPINA4	rs10135681	14	94541407	T	C	0.377513	0.271951	0.0169685	7.89136e-57	7213
SERPINA4	rs10147337	14	94559223	A	T	0.210592	0.782931	0.0182044	0	7213
LYN	rs1050855	8	55880027	G	A	0.490226	-0.137026	0.0166168	1.92539e-16	7213
POSTN	rs7329947	13	37524954	G	A	0.381603	0.240615	0.0168504	1.22593e-45	7213
PDGFRB	rs7709258	5	150108347	T	C	0.363857	-0.196454	0.0170168	1.45541e-30	7213
PDGFRB	rs246395	5	150120109	T	C	0.32684	-0.496531	0.0167465	2.1219e-182	7213
PDGFRB	rs3828610	5	150156062	A	C	0.367323	-0.649991	0.0156066	0	7213
BCAN	rs2365715	1	156645322	A	G	0.37779	-0.31023	0.0165442	1.22372e-76	7213
SELE	rs4987388	1	169689445	A	G	0.279842	0.156461	0.0182664	1.30183e-17	7213
XPNPEP1	rs3862006	10	109991006	G	A	0.147927	0.386843	0.0229056	8.69155e-63	7213
AGT	rs11568018	1	230715449	G	C	0.105435	0.458801	0.0264426	4.22045e-66	7213
AGT	rs1111051	1	230742742	T	C	0.0503951	0.253534	0.037841	2.24167e-11	7213
CAT	rs208674	11	34420905	T	C	0.405518	0.19021	0.016655	5.96363e-30	7213
CAT	rs4756148	11	34465650	C	T	0.229031	-0.349438	0.0194518	1.26452e-70	7213
CXCL6	rs16850073	4	73838282	C	T	0.371621	0.624649	0.0156906	1.78451000000282e-313	7213
CXCL6	rs191180456	4	73960599	C	T	0.0108138	-0.734233	0.0804632	9.15114e-20	7213
IL17B	rs6862301	5	149404127	C	A	0.293221	0.189295	0.0181004	2.04402e-25	7213
CCL22	rs4784790	16	57316119	G	C	0.0682795	0.341436	0.0325279	1.36699e-25	7213
CCL22	rs170364	16	57376022	T	G	0.251144	-0.227769	0.019172	2.99025e-32	7213
CXCL12	rs10793518	10	44015012	A	G	0.180785	-0.131641	0.0215109	9.86251e-10	7213
CXCL12	rs1023264	10	44398308	C	T	0.325939	0.176212	0.017863	8.25634e-23	7213
CPB2	rs2806894	13	45897526	C	T	0.288507	0.165098	0.0182406	1.79269e-19	7213
CPB2	rs9316181	13	46071605	G	A	0.328435	0.766275	0.0152554	0	7213
CPB2	rs7323653	13	46128395	G	A	0.268127	0.117807	0.0186375	2.75413e-10	7213
CCL17	rs223895	16	57406984	T	C	0.346042	0.179432	0.0174447	1.2082e-24	7213
CCL17	rs28695417	16	57410006	G	A	0.0849161	0.510802	0.0292765	8.35521e-67	7213
DKK1	rs1863730	10	52332892	T	C	0.45626	-0.0915349	0.016741	4.71176e-08	7213
DKK1	rs1159798	10	52652733	A	C	0.232636	-0.402413	0.019055	4.17666e-96	7213
DKK1	rs11003047	10	52674751	T	G	0.105435	0.570006	0.0263877	2.51046e-100	7213
ADIPOQ	rs73185669	3	186746268	G	C	0.0200333	0.352302	0.0592415	2.86084e-09	7213
ADIPOQ	rs76071583	3	186840083	A	G	0.0277277	-0.88664	0.0496828	9.6595e-70	7213
ADIPOQ	rs17366653	3	186853027	T	C	0.0125468	-0.835872	0.0741903	3.3614e-29	7213
SERPINA1	rs4905172	14	94233801	C	G	0.0439484	0.535752	0.0400434	2.41272e-40	7213
SERPINA1	rs55704412	14	94282356	G	A	0.0322335	0.306852	0.0470428	7.36529e-11	7213
SERPINA1	rs79247904	14	94309697	G	A	0.027797	0.355845	0.0508004	2.69739e-12	7213
SERPINA1	rs143038446	14	94363153	C	T	0.0155275	0.413104	0.0670697	7.69813e-10	7213
SERPINA1	rs28929474	14	94378610	C	T	0.0187855	-1.8065	0.0576364	2.77308e-202	7213
SERPINA1	rs17580	14	94380925	T	A	0.0402745	-0.86525	0.0410714	1.16439e-95	7213
AHSG	rs2518134	3	186614393	C	T	0.357133	-0.517787	0.0163458	2.63581e-206	7213
AHSG	rs78048160	3	186656837	A	G	0.0189935	0.37959	0.0605012	3.7202e-10	7213
BMP10	rs34008398	2	68866281	G	A	0.00949674	-0.579365	0.085333	1.21506e-11	7213
CASP3	rs55880126	4	184670083	T	G	0.124567	-0.728277	0.0238045	2.2042e-193	7213
CASP3	rs12644905	4	184755529	C	T	0.0350756	0.318867	0.0448023	1.20756e-12	7213
CHIT1	rs11586183	1	203214444	A	T	0.0177457	-0.843316	0.0623302	3.30948e-41	7213
CHIT1	rs2486070	1	203226561	G	A	0.179814	-0.919383	0.0189702	0	7213
MASP1	rs3774275	3	187247480	A	G	0.309303	-0.213235	0.0176305	2.36716e-33	7213
DKK3	rs10734190	11	11980040	T	C	0.155552	-0.311376	0.0224849	4.62296e-43	7213
DKK3	rs11022114	11	12017327	G	A	0.310481	0.47715	0.0170313	4.91486e-164	7213
GNS	rs1690278	12	64739864	C	G	0.473659	-0.109823	0.0168402	7.43088e-11	7213
HGFAC	rs4690013	4	3434287	C	A	0.397338	0.277502	0.0166425	2.79897e-61	7213
HGFAC	rs1203107	4	3458122	C	T	0.10391	-1.09157	0.0244083	0	7213
LGMN	rs148659834	14	92709697	G	A	0.0135866	-0.853805	0.0702144	1.08352e-33	7213
LGMN	rs2236264	14	92732735	C	T	0.169278	-0.187174	0.0220514	2.52506e-17	7213
LY86	rs977785	6	6588648	A	C	0.261472	-0.187434	0.0188693	4.19648e-23	7213
LRPAP1	rs16844464	4	3493229	C	T	0.0309857	-0.979512	0.0465103	1.33482e-95	7213
KDR	rs34231037	4	55106779	A	G	0.0307778	-1.11205	0.0465962	3.16219e-121	7213
KDR	rs2305948	4	55113391	C	T	0.0990573	0.526536	0.0272717	5.0663e-81	7213
KDR	rs138595949	4	55155678	G	A	0.0142798	-0.39294	0.0701716	2.22614e-08	7213
KDR	rs78498771	4	55240580	G	A	0.0200333	-0.353798	0.0590314	2.15417e-09	7213
PLG	rs58432601	6	160463068	G	A	0.127478	0.15153	0.024914	1.24651e-09	7213
PLG	rs11751347	6	160671406	C	T	0.101414	-0.539672	0.0267928	7.89112e-88	7213
PLG	rs3823055	6	160717885	A	G	0.290309	-0.146284	0.0182261	1.16627e-15	7213
PLG	rs150683617	6	160784251	T	C	0.0264106	1.00581	0.0506899	2.35682e-85	7213
PLG	rs62435485	6	161045983	T	A	0.0311937	-0.278562	0.0477724	5.74696e-09	7213
PYY	rs12449853	17	44049191	A	C	0.196312	0.138133	0.0208194	3.48411e-11	7213
TEK	rs511619	9	27196496	A	C	0.0357688	0.63166	0.0439491	3.33351e-46	7213
TEK	rs35030851	9	27197488	G	T	0.0438098	0.859212	0.0395199	1.44537e-101	7213
ANGPTL4	rs116843064	19	8364439	G	A	0.0209344	-0.59482	0.0571648	3.53109e-25	7213
CA3	rs1543852	8	85440529	A	G	0.387218	-0.288002	0.0168434	2.76894e-64	7213
CST5	rs6138152	20	23869493	A	G	0.174199	0.729782	0.019966	1.6835e-268	7213
CST5	rs67927430	20	23942700	C	T	0.271038	0.136142	0.0185268	2.22653e-13	7213
ESM1	rs4242051	5	54902947	T	C	0.248926	-0.181186	0.0191393	3.83034e-21	7213
ESM1	rs1895413	5	54962065	G	T	0.498822	0.101468	0.0165901	1.00849e-09	7213
EPHA5	rs2122720	4	65385355	A	C	0.476154	-0.114321	0.0164133	3.56929e-12	7213
EPHA5	rs6849874	4	65415013	A	G	0.318383	-0.114263	0.0177109	1.17863e-10	7213
EPHA5	rs28663440	4	65595644	G	T	0.0743103	0.403083	0.0313429	1.93412e-37	7213
EPHA5	rs13149202	4	66118613	G	A	0.227298	0.114864	0.0199403	8.7354e-09	7213
FYN	rs9487731	6	111833645	T	C	0.183627	-0.142789	0.0213955	2.6777e-11	7213
MAPKAPK2	rs4256810	1	206717104	T	C	0.317205	0.330034	0.0174927	1.53608e-77	7213
PPIA	rs56119332	7	44773770	A	G	0.0725773	-0.387659	0.0319598	1.55965e-33	7213
MDH1	rs262505	2	63634652	C	T	0.281714	0.340077	0.0182467	9.36708e-76	7213
PRDX1	rs7537361	1	45029523	G	A	0.313392	-0.110403	0.0179464	8.06873e-10	7213
PRDX1	rs11211133	1	45525407	G	A	0.232081	0.357692	0.0194818	1.27587e-73	7213
ACP1	rs300750	2	208794	T	G	0.496049	-0.63417	0.0147967	0	7213
ACP1	rs7419262	2	273621	C	G	0.311937	-0.582657	0.0165734	4.73286e-250	7213
ACP1	rs2203063	2	338364	C	T	0.422778	0.0982209	0.0167877	5.10761e-09	7213
SBDS	rs79344818	7	66988489	A	G	0.0356994	-1.18714	0.0427437	2.22243e-161	7213
TPT1	rs2234222	13	45339402	G	C	0.0489394	0.274344	0.0377888	4.27742e-13	7213
NAGK	rs11680831	2	71065392	T	C	0.349231	-0.513707	0.0163099	3.957e-204	7213
NAGK	rs62143760	2	71472697	C	T	0.313046	-0.101785	0.0179615	1.51039e-08	7213
UBE2N	rs2291266	12	93426357	C	A	0.16595	-0.400189	0.0216423	1.26912e-74	7213
BPI	rs6098926	20	38275548	A	G	0.115763	-0.200722	0.0256253	5.44821e-15	7213
BPI	rs4287822	20	38293108	A	G	0.351449	0.421909	0.0167843	9.7815e-134	7213
BPI	rs6127742	20	38322148	G	A	0.100097	-0.749556	0.02612	1.38492e-171	7213
BPI	rs220546	20	38617395	C	T	0.129211	-0.164289	0.0246247	2.71577e-11	7213
C6	rs77444140	5	41171293	G	A	0.0183696	-0.971168	0.0610293	4.58931e-56	7213
C6	rs4957379	5	41206940	T	C	0.0938583	0.510501	0.0277033	3.90794e-74	7213
C6	rs138054038	5	41243435	T	C	0.0218356	-0.454247	0.0567865	1.44829e-15	7213
NTF3	rs73039984	12	5440290	C	T	0.097047	-0.190756	0.028254	1.57703e-11	7213
NTF3	rs61908059	12	5568422	G	A	0.0998198	0.156801	0.0275556	1.31745e-08	7213
PLG	rs9355291	6	160568256	C	T	0.163039	-0.321649	0.0221637	4.63529e-47	7213
PLG	rs12211977	6	160831738	G	A	0.102523	-0.54473	0.0268489	4.77364e-89	7213
KLKB1	rs4253304	4	186252417	G	C	0.420006	0.36051	0.0162797	3.5266e-105	7213
SERPINA3	rs10149025	14	94594699	A	G	0.105157	-0.224922	0.026842	6.33046e-17	7213
SERPINA3	rs17753556	14	94629097	C	A	0.189172	-0.525621	0.0204451	1.54598e-139	7213
SELP	rs6136	1	169594713	T	G	0.10793	-0.643764	0.0255934	6.70446e-134	7213
TNC	rs11794797	9	115052994	G	A	0.231249	0.748249	0.0177076	0	7213
TNC	rs112637280	9	115111431	G	A	0.1202	-0.204772	0.0254363	9.58076e-16	7213
TNC	rs10982670	9	115320267	A	C	0.419174	-0.137839	0.0166504	1.47423e-16	7213
PLAU	rs2633322	10	73934174	T	C	0.260641	0.413473	0.018235	5.21385e-110	7213
PLAU	rs138437684	10	74012183	C	T	0.0198253	-0.367793	0.0588911	4.46975e-10	7213
CFH	rs145462852	1	196350092	A	C	0.0221822	0.332529	0.0563025	3.6618e-09	7213
CFH	rs1048663	1	196705852	G	A	0.162138	-0.601286	0.0212371	2.60205e-167	7213
MMP2	rs243837	16	55498847	A	T	0.38902	-0.11658	0.0169817	7.20037e-12	7213
TF	rs8177245	3	133760386	A	G	0.335505	0.171696	0.0175016	1.407e-22	7213
YWHAG	rs73140051	7	76335899	G	A	0.280466	-0.118233	0.0184035	1.40728e-10	7213
PGD	rs113612161	1	10403531	C	T	0.0198253	-0.947738	0.0590627	5.82932e-57	7213
AKR7A2	rs67178903	1	19044833	G	A	0.0532372	0.209896	0.0370171	1.48094e-08	7213
AKR7A2	rs74430522	1	19262680	G	A	0.0943435	-0.521227	0.0277181	4.72472e-77	7213
AKR7A2	rs10917454	1	19469357	T	C	0.408083	0.199063	0.0169642	1.64262e-31	7213
AKR1A1	rs7520156	1	45446590	A	T	0.0607237	-1.3829	0.0307011	0	7213
AKR1A1	rs74849674	1	45489242	C	A	0.0596839	0.229721	0.0353279	8.42392e-11	7213
AKR1A1	rs61751012	1	45566635	G	A	0.0110218	-0.958253	0.0788624	1.20729e-33	7213
VTA1	rs225628	6	142151799	T	C	0.474283	-0.266426	0.0164987	1.18744e-57	7213
VTA1	rs2077836	6	142600924	T	C	0.457091	-0.10284	0.0167984	9.72528e-10	7213
FER	rs71592765	5	108755299	C	G	0.0849854	0.367916	0.0292711	7.38867e-36	7213
IGF1R	rs62022255	15	98637139	A	C	0.0776376	-0.171795	0.0309943	3.08215e-08	7213
IGF1R	rs7162314	15	98946687	G	A	0.206849	0.239139	0.0203011	9.70556e-32	7213
IL1RL1	rs2241132	2	102187575	C	A	0.128449	-0.351803	0.0243456	1.1143e-46	7213
IL1RL1	rs1420101	2	102341256	C	T	0.370442	-0.651533	0.0152811	0	7213
IL1RL1	rs13011360	2	102614929	C	T	0.0993345	-0.24228	0.0271798	6.15187e-19	7213
NME2	rs115848216	17	51166498	G	A	0.0409677	-1.37989	0.0388935	2.8426e-254	7213
NME2	rs11650047	17	51304202	A	T	0.387356	0.203729	0.0170057	9.24251e-33	7213
NSFL1C	rs4814391	20	1622497	C	T	0.133786	0.1842	0.0243424	4.29185e-14	7213
NUDCD3	rs73105364	7	44440865	C	T	0.0354222	0.376946	0.0445447	3.1464e-17	7213
PEBP1	rs6490169	12	118131829	C	T	0.0364619	-0.5314	0.0441975	5.533e-33	7213
PEBP1	rs1051077	12	118145103	C	T	0.0612089	0.520718	0.0336393	3.40422e-53	7213
P4HB	rs56112103	17	82336294	A	G	0.478026	-0.198497	0.0164492	3.28016e-33	7213
NAPA	rs71363738	19	47515000	G	T	0.0347983	0.582813	0.0453537	2.19576e-37	7213
SPHK1	rs12941069	17	76464503	T	C	0.344586	-0.152241	0.0172714	1.486e-18	7213
SPON1	rs10832164	11	14026933	C	T	0.493623	0.498155	0.0155695	3.60233e-210	7213
SPON1	rs3815984	11	14253979	C	T	0.0598919	0.320595	0.0347411	3.55582e-20	7213
TPI1	rs7138740	12	6874600	T	A	0.284972	-0.346424	0.0180141	2.05894e-80	7213
CST2	rs6036492	20	23721534	C	A	0.430126	0.128237	0.0166666	1.61255e-14	7213
CST2	rs4260306	20	23749699	C	T	0.282961	-0.512363	0.0175648	6.4013e-177	7213
BOC	rs3856718	3	113277371	G	A	0.17108	0.355246	0.0215859	9.0476e-60	7213
CLEC1B	rs676397	12	9955834	A	G	0.101345	0.401401	0.0271337	8.3484e-49	7213
CLEC1B	rs521040	12	9995251	T	C	0.259809	0.426407	0.0183401	2.29123e-115	7213
CLEC1B	rs73054650	12	10027242	C	G	0.110703	-0.173408	0.026055	3.03097e-11	7213
CRP	rs2794520	1	159709026	C	T	0.325177	-0.273903	0.0174272	9.31131e-55	7213
ICAM1	rs2228615	19	10292692	G	A	0.381949	-0.965838	0.0131561	0	7213
ICAM1	rs378395	19	10315746	A	C	0.468044	-0.146177	0.0166264	1.81623e-18	7213
DAPK2	rs55986634	15	63983446	G	A	0.427839	0.160119	0.01671	1.27735e-21	7213
GDF15	rs1058587	19	18388612	C	G	0.262166	0.672832	0.0169581	1.42281999999996e-311	7213
GDF15	rs74953716	19	18587889	C	T	0.0387495	0.307817	0.0427244	6.40601e-13	7213
MST1	rs3197999	3	49684099	G	A	0.284417	-1.04869	0.0137809	0	7213
MST1	rs111744323	3	50183594	C	T	0.0159434	-0.386885	0.0659584	4.67321e-09	7213
SLPI	rs6104034	20	45137017	G	C	0.47858	-0.224728	0.0164709	7.23273e-42	7213
COLEC11	rs6542680	2	3592552	C	T	0.190905	0.657269	0.0196628	6.78852e-228	7213
COLEC11	rs11123637	2	3606600	T	C	0.363233	0.190796	0.0170923	1.06585e-28	7213
ENPP7	rs28502318	17	79730489	C	G	0.369472	0.902698	0.0138289	0	7213
ENPP7	rs11658405	17	79824192	C	T	0.0907389	0.187752	0.0289045	8.82027e-11	7213
ENTPD5	rs150027599	14	73827792	T	C	0.0169832	0.511823	0.0644327	2.26391e-15	7213
ENTPD5	rs73301475	14	73996165	C	T	0.0565645	-1.25585	0.0328625	3.78497e-291	7213
ENTPD5	rs118186707	14	74219872	G	A	0.0325801	0.303387	0.0464082	6.68894e-11	7213
FCRL3	rs6681271	1	157696854	T	C	0.465618	0.699858	0.0143977	0	7213
FCRL3	rs74121555	1	157846607	C	T	0.0589907	0.24898	0.0351683	1.58124e-12	7213
MFGE8	rs8024934	15	88893254	A	C	0.44808	-0.127742	0.0166201	1.71877e-14	7213
MFGE8	rs34239095	15	88912537	C	G	0.279703	0.442825	0.0178388	1.33368e-130	7213
PCSK7	rs7121898	11	116926130	A	T	0.352489	-0.667038	0.015631	0	7213
PCSK7	rs7934690	11	117140583	T	A	0.293359	0.224294	0.0181824	1.29606e-34	7213
SPARCL1	rs1408	4	87136201	G	A	0.42978	-0.134798	0.0168472	1.42524e-15	7213
SPARCL1	rs6814797	4	87525976	A	G	0.219673	0.737211	0.0181077	0	7213
SPARCL1	rs62315973	4	87569196	A	G	0.136906	0.27292	0.0240327	1.23203e-29	7213
CHST15	rs7078438	10	124109086	C	T	0.303618	-0.193143	0.0179469	8.31386e-27	7213
SERPING1	rs142322855	11	57319582	G	A	0.0530293	0.242589	0.0371016	6.63792e-11	7213
SERPING1	rs117635824	11	57415425	C	T	0.0153889	-0.447649	0.0670201	2.5789e-11	7213
SERPING1	rs11601449	11	57756838	G	A	0.32989	-0.653005	0.0158003	0	7213
C3	rs2230199	19	6718376	G	C	0.201442	-0.143409	0.0205581	3.3111e-12	7213
FGF7	rs12439429	15	49442437	C	T	0.460627	-0.183085	0.01652	2.57638e-28	7213
FGF7	rs2413977	15	49916375	A	G	0.320671	-0.163605	0.0177057	3.17946e-20	7213
MMP12	rs2276109	11	102875061	T	C	0.129696	-0.749039	0.0231256	5.36123e-215	7213
MMP12	rs72987587	11	103037030	T	G	0.0564952	0.20854	0.0360184	7.34251e-09	7213
NCAM1	rs7951615	11	112768825	G	A	0.484057	-0.224288	0.0164461	7.86372e-42	7213
NCAM1	rs11214489	11	113105212	C	T	0.190143	-0.359937	0.0207921	8.17268e-66	7213
NCAM1	rs2288158	11	113262954	T	G	0.134063	0.459764	0.0239533	4.02123e-80	7213
CLEC11A	rs116924815	19	50727476	C	T	0.028005	1.28774	0.048344	3.4752e-149	7213
PRSS22	rs7204669	16	2860735	G	A	0.319354	0.30323	0.0173419	4.4165e-67	7213
BST1	rs4279202	4	15573801	C	T	0.127201	-1.138	0.0211708	0	7213
BST1	rs114667404	4	15660215	C	T	0.0246777	0.337121	0.0534135	2.9266e-10	7213
BST1	rs16892370	4	15753476	G	A	0.0451269	-0.89664	0.0383992	2.58613e-116	7213
BST1	rs7699101	4	15902819	T	A	0.456606	-0.092498	0.0166328	2.77537e-08	7213
CDON	rs1047070	11	125957177	G	A	0.197144	0.14037	0.0208975	1.99502e-11	7213
CDON	rs112978541	11	126018717	T	C	0.0876196	-1.03696	0.0267429	6.44545e-299	7213
CDON	rs562672	11	126113569	C	T	0.4155	-0.155372	0.0167928	2.84312e-20	7213
CDON	rs240551	11	126333862	G	A	0.0394427	0.31431	0.0421576	9.99047e-14	7213
ADGRE2	rs67023356	19	14396821	A	G	0.232081	0.490378	0.018833	6.27561e-143	7213
ADGRE2	rs12461521	19	14780598	C	T	0.433315	0.213313	0.0167319	7.88566e-37	7213
FUT3	rs708686	19	5840608	C	T	0.292042	-0.682224	0.0165747	0	7213
FUT3	rs117284005	19	5926398	A	C	0.0183003	-0.40452	0.0617802	6.24258e-11	7213
FUT5	rs778809	19	5830291	G	A	0.330306	-0.509359	0.0166862	1.40166e-192	7213
FUT5	rs8101385	19	5838584	C	T	0.0786774	-0.353554	0.0309891	6.79762e-30	7213
FUT5	rs11666151	19	5871651	G	A	0.412866	-0.336084	0.0162727	4.06684e-92	7213
KYNU	rs6734849	2	142985443	T	G	0.408984	0.11918	0.0167402	1.18852e-12	7213
KYNU	rs16858549	2	143043227	T	C	0.171704	-0.877743	0.0194135	0	7213
PLCG1	rs753381	20	41168825	T	C	0.450437	-0.153841	0.0165639	2.04847e-20	7213
PLXNC1	rs2291331	12	94227410	T	A	0.424373	-0.540059	0.0154975	4.79565e-246	7213
PLXNC1	rs11107483	12	94254327	C	G	0.200957	0.177226	0.0206433	1.09934e-17	7213
SLITRK5	rs9525140	13	87250230	C	T	0.342299	0.118253	0.0174349	1.27401e-11	7213
SLITRK5	rs12856670	13	88034278	C	T	0.291141	-0.22543	0.0181012	3.06515e-35	7213
EPB41	rs204074	1	28865051	T	C	0.0716068	-0.295365	0.0319945	3.43895e-20	7213
EPB41	rs12403568	1	29131266	G	T	0.482116	-0.100374	0.0166658	1.79901e-09	7213
YWHAH	rs5994442	22	31875946	C	T	0.257175	-0.106774	0.0188597	1.55824e-08	7213
PDIA3	rs12900924	15	43737329	C	T	0.179398	-0.148016	0.0216159	8.13056e-12	7213
AFM	rs72856690	4	73507241	G	A	0.0210037	-1.14918	0.0564859	1.62796e-89	7213
AFM	rs2091583	4	73550995	T	C	0.0262027	0.420784	0.0518675	5.77498e-16	7213
SMPDL3A	rs28385609	6	122801319	C	T	0.144323	-0.482748	0.0228083	1.63587e-96	7213
GSN	rs10513364	9	121249890	T	C	0.0097047	-1.0449	0.0838157	2.6194e-35	7213
GSN	rs76463933	9	121327414	C	T	0.0304312	-0.481878	0.0480899	1.76601e-23	7213
GSN	rs306788	9	121357729	C	T	0.178982	0.150492	0.0217986	5.49546e-12	7213
LPO	rs11656836	17	58257173	G	T	0.203175	-0.275333	0.0203232	2.61003e-41	7213
ITIH4	rs3617	3	52799789	C	A	0.457993	0.16143	0.016547	2.39332e-22	7213
SELL	rs4987353	1	169697846	G	A	0.31062	-0.583599	0.0166611	2.24297e-248	7213
SELL	rs3917435	1	169725521	A	T	0.13039	0.170992	0.0247543	5.35166e-12	7213
EPHA2	rs924204	1	16187431	A	G	0.408291	0.371275	0.0162093	3.85267e-112	7213
NTRK2	rs1624327	9	84814375	A	G	0.267572	-0.133728	0.0188136	1.28983e-12	7213
VEGFA	rs6921438	6	43957870	G	A	0.478719	-0.177079	0.0166979	4.39942e-26	7213
ANG	rs140254447	14	20664500	C	G	0.0391654	0.434493	0.0422936	1.37348e-24	7213
ANG	rs12433832	14	20665025	C	T	0.123388	0.220851	0.0250275	1.36414e-18	7213
ANG	rs4982325	14	20688677	C	T	0.117219	0.831794	0.0238412	1.41836e-246	7213
ANG	rs17242790	14	20698068	G	A	0.0270345	-0.4466	0.051645	6.41425e-18	7213
F10	rs547138	13	113137856	T	A	0.396229	-0.286206	0.0166585	7.14426e-65	7213
F10	rs2480948	13	113163223	T	C	0.18737	-0.240833	0.0210188	3.90374e-30	7213
CCL7	rs17614093	17	34182237	C	G	0.430195	0.126308	0.0168571	7.54051e-14	7213
CCL7	rs3138037	17	34320725	T	C	0.167267	-0.659528	0.0211211	7.00141e-201	7213
F5	rs1591734	1	169302664	C	T	0.142105	-0.18865	0.0237728	2.41259e-15	7213
F5	rs61808983	1	169505159	C	T	0.0490087	-0.831266	0.0370778	1.13574e-107	7213
F5	rs6685578	1	169566115	C	G	0.485027	-0.115112	0.0164985	3.28038e-12	7213
ENG	rs11794565	9	127838998	C	T	0.456329	0.241888	0.0163827	1.25914e-48	7213
GSTP1	rs140960667	11	67168860	C	T	0.0173991	0.45092	0.0624738	5.82523e-13	7213
GSTP1	rs117149657	11	67580109	T	A	0.0153196	0.522659	0.0673977	1.00613e-14	7213
GSTP1	rs1695	11	67585218	A	G	0.33807	-0.582943	0.0161336	6.59248e-263	7213
CCL16	rs117559122	17	35750440	C	T	0.0449189	-0.222671	0.0402696	3.32368e-08	7213
CCL16	rs10445391	17	35979070	A	G	0.0919174	-1.29322	0.0244563	0	7213
MMP1	rs57701631	11	102786249	T	C	0.150631	-0.186026	0.0228782	4.96517e-16	7213
MMP1	rs1144396	11	102808321	C	A	0.499237	-0.309328	0.0162245	4.21726e-79	7213
MMP13	rs655316	11	102961635	T	C	0.317344	0.132737	0.0177097	7.4113e-14	7213
SHBG	rs11651783	17	7544593	C	T	0.214751	-0.306614	0.0200799	7.83088e-52	7213
SHBG	rs1050541	17	7657517	T	G	0.459032	-0.131251	0.0167358	5.05111e-15	7213
STC1	rs4872196	8	23834554	C	T	0.110703	0.188057	0.0261855	7.57112e-13	7213
ANXA1	rs2795108	9	73150562	T	C	0.127755	0.255113	0.0246105	5.29939e-25	7213
ANXA2	rs11638139	15	60284709	C	G	0.23118	0.118148	0.0197456	2.28867e-09	7213
ANXA2	rs8033800	15	60396980	T	A	0.386178	0.23546	0.016997	4.33521e-43	7213
CDNF	rs11259349	10	14800948	A	G	0.467351	0.1042	0.0166919	4.54865e-10	7213
CDNF	rs61738953	10	14820083	C	G	0.0352835	-1.09924	0.0432188	9.74369e-137	7213
ERAP1	rs7736193	5	96720415	G	T	0.348399	-0.331193	0.0168703	1.22849e-83	7213
ERAP1	rs245471	5	96837640	G	A	0.487245	0.784879	0.0139729	0	7213
ERAP1	rs72777613	5	97143546	T	A	0.262512	0.130585	0.0186488	2.74392e-12	7213
ERAP1	rs1421741	5	97151273	T	A	0.0395813	0.36643	0.0421877	4.60269e-18	7213
CAPG	rs11684231	2	85400188	C	T	0.217871	0.321955	0.020029	3.76496e-57	7213
CAPG	rs62623452	2	85402143	C	T	0.0128934	-1.7656	0.0700509	2.0553e-134	7213
CAPG	rs79923841	2	85428082	A	T	0.0266879	-0.418173	0.0514311	4.98292e-16	7213
CA1	rs116866430	8	85333298	T	G	0.00915015	-1.58931	0.0851238	5.21648e-76	7213
CA1	rs2645050	8	85358432	A	G	0.161375	0.233627	0.0224457	3.41725e-25	7213
CTSZ	rs75940688	20	59220098	G	A	0.0119229	-0.925535	0.0754721	3.12257e-34	7213
CRK	rs12936625	17	1434769	T	C	0.367808	0.20039	0.0170939	1.8743e-31	7213
DPT	rs142979375	1	168550512	G	A	0.0251629	-0.326059	0.0530945	8.6294e-10	7213
DPT	rs1018454	1	168728523	A	C	0.423125	-0.431681	0.01601	1.21173e-152	7213
DPT	rs9633332	1	168950339	G	A	0.36656	0.156276	0.0171255	9.13094e-20	7213
DSC3	rs35630063	18	31024408	T	C	0.0211424	-0.338506	0.0577683	4.84088e-09	7213
PI3	rs56168207	20	45175330	C	T	0.182379	0.376689	0.0211969	3.49018e-69	7213
ESD	rs9778	13	46779966	C	T	0.100028	-0.843938	0.0261843	4.84277e-213	7213
ESD	rs17069005	13	46849983	A	G	0.103078	-0.185778	0.0273638	1.21715e-11	7213
FGG	rs2227399	4	154564701	T	G	0.209344	0.218955	0.0202549	4.97067e-27	7213
GP1BA	rs1060431	17	4937573	G	A	0.0783308	0.368647	0.0306218	4.60812e-33	7213
GPC5	rs1330064	13	91405002	G	A	0.345834	-0.314598	0.0171684	2.40626e-73	7213
GPC5	rs342706	13	91764804	T	C	0.277	-0.686856	0.0168175	0	7213
GRN	rs5848	17	44352876	C	T	0.281575	-0.24927	0.0182402	5.39553e-42	7213
HRG	rs61004104	3	186659662	C	T	0.46132	0.654765	0.0145083	0	7213
HRG	rs1656909	3	186721079	A	G	0.190143	0.214455	0.0211756	6.03196e-24	7213
HRG	rs73185681	3	186771052	G	A	0.0511576	0.310238	0.0375978	1.84382e-16	7213
LGALS3BP	rs3826311	17	78975444	T	C	0.178982	0.218327	0.0215831	6.79447e-24	7213
MAPK12	rs3817818	22	50260902	C	G	0.459795	0.206294	0.0165713	3.25915e-35	7213
MAPK13	rs12210904	6	36130414	C	A	0.282823	0.146546	0.0184461	2.24498e-15	7213
MAPK14	rs12200998	6	36114905	G	A	0.465548	-0.146343	0.0166563	1.91204e-18	7213
AK1	rs78181560	9	127878806	G	T	0.0351449	-0.714771	0.0446887	1.30449e-56	7213
PLA2G7	rs953062	6	46658616	A	G	0.324553	0.130824	0.0178242	2.3754e-13	7213
PRDX6	rs33951697	1	173489187	C	T	0.184112	0.513529	0.0204699	3.12604e-133	7213
PPA1	rs12570967	10	70212594	C	T	0.0485928	-0.227206	0.0383921	3.40705e-09	7213
ADSL	rs8192456	22	40350208	C	T	0.142312	0.129038	0.0235775	4.57544e-08	7213
FAP	rs12477178	2	162209363	G	A	0.0133093	1.11477	0.0711618	2.04516e-54	7213
PRSS2	rs1799886	7	142800839	T	C	0.430265	0.390392	0.0161979	1.67222e-123	7213
PRSS2	rs148648889	7	143123547	G	A	0.0155968	-0.489777	0.0668553	2.63004e-13	7213
TNFAIP6	rs35233519	2	151141532	C	T	0.352974	-0.112727	0.0175378	1.37811e-10	7213
TNFAIP6	rs2278089	2	151290158	G	T	0.402052	0.45787	0.0159246	3.28206e-172	7213
CD274	rs822342	9	5453973	T	C	0.258284	-0.36538	0.0186618	3.28166e-83	7213
ICOSLG	rs2838537	21	44263692	G	T	0.351033	0.159332	0.0173271	4.80089e-20	7213
CD244	rs114594620	1	160731600	T	C	0.0174685	-0.356236	0.0639727	2.661e-08	7213
CD300C	rs62087200	17	74463637	G	A	0.049286	-0.764918	0.0373564	1.27575e-90	7213
CD300C	rs9912017	17	74487717	T	G	0.270692	-0.12267	0.018636	4.95383e-11	7213
CD55	rs3748671	1	207079686	C	T	0.438167	-0.11054	0.0167301	4.19358e-11	7213
CD55	rs1583091	1	207262693	C	T	0.242271	-0.793445	0.0168954	0	7213
CD55	rs147774007	1	207655896	G	A	0.0243311	0.317078	0.054259	5.325e-09	7213
TNFRSF6B	rs8957	20	63742354	G	T	0.266325	0.151545	0.0185781	4.01331e-16	7213
EPHA10	rs12074120	1	37731729	T	G	0.309719	0.155682	0.018069	8.42702e-18	7213
EPHB6	rs7789303	7	142854785	G	A	0.280882	-0.59113	0.0171843	2.95738e-240	7213
EPHB6	rs6943031	7	142939774	G	A	0.018023	0.364761	0.0620194	4.24984e-09	7213
IL20RA	rs1775296	6	137005667	T	G	0.282545	0.126066	0.0184463	8.91952e-12	7213
IL22RA2	rs6917836	6	137132089	G	A	0.105781	-0.223758	0.0268908	1.03369e-16	7213
IL22RA2	rs2234711	6	137219383	A	G	0.380355	0.135001	0.0169594	1.98086e-15	7213
IL23R	rs12569203	1	67132664	A	C	0.450575	0.101877	0.0165265	7.45363e-10	7213
IL23R	rs11581607	1	67242007	G	A	0.0683488	-0.201988	0.0327826	7.59609e-10	7213
IL7R	rs10058572	5	35880755	G	T	0.404617	0.147757	0.0168059	1.81489e-18	7213
LILRB1	rs2781771	19	54630849	A	G	0.051227	-1.48787	0.0335634	0	7213
LILRB1	rs1654657	19	54679190	T	G	0.452794	0.105803	0.0166194	2.05598e-10	7213
LILRB2	rs393665	19	54251997	T	A	0.282476	0.222997	0.0182229	4.27828e-34	7213
LILRB2	rs399657	19	54289650	G	A	0.216276	-0.806524	0.0178899	0	7213
JAG1	rs2423507	20	10633691	C	G	0.36656	0.108984	0.0173585	3.61923e-10	7213
JAG1	rs1051412	20	10673915	A	C	0.498822	0.0943502	0.0166376	1.47549e-08	7213
KIR2DL4	rs111505776	19	54729287	C	A	0.0321641	0.262283	0.0470208	2.52094e-08	7213
KIR2DL4	rs10500318	19	54809324	G	A	0.158533	-0.554202	0.021729	1.85457e-137	7213
KIR2DL4	rs652188	19	54850487	G	T	0.383544	0.627318	0.0153878	0	7213
KIR2DL4	rs35043300	19	54865069	C	T	0.252877	-0.53385	0.0180318	6.76151e-182	7213
CD200R1	rs62263730	3	112859161	G	A	0.30244	0.245101	0.0178419	2.06611e-42	7213
CD200R1	rs13081854	3	113094528	A	G	0.264384	0.106437	0.0188752	1.77526e-08	7213
RTN4R	rs75766	22	20187330	C	A	0.253015	0.401726	0.0184868	1.8018e-101	7213
RTN4R	rs685667	22	20202099	C	T	0.279773	0.203499	0.0181087	4.64161e-29	7213
RTN4R	rs1642173	22	20222596	G	A	0.308956	-0.220931	0.0179847	2.41951e-34	7213
NOTCH1	rs9411207	9	136514099	C	T	0.346458	0.188335	0.0174161	4.76907e-27	7213
NOTCH3	rs4808238	19	15192918	G	A	0.14973	0.217443	0.0232101	9.6473e-21	7213
CD200	rs146515723	3	112190140	C	T	0.0485235	-0.235553	0.0382375	7.65291e-10	7213
CD200	rs1879514	3	112308988	G	T	0.23527	-0.219756	0.0194931	3.11157e-29	7213
SEMA6B	rs4353572	19	4563925	T	C	0.491751	-0.138043	0.0163982	4.56669e-17	7213
ICAM5	rs901886	19	10291455	T	C	0.479828	0.636706	0.0151848	0	7213
ICAM5	rs58852827	19	10342333	G	A	0.0926799	-0.223075	0.0286791	8.37289e-15	7213
ICAM5	rs118167193	19	10577400	A	G	0.0406211	-0.56127	0.0420999	4.49274e-40	7213
SLAMF6	rs1041067	1	160487337	C	T	0.201858	-0.388563	0.0203182	1.45289e-79	7213
SCARF1	rs35678363	17	1633588	G	A	0.358727	0.826142	0.014348	0	7213
SCARF1	rs72820397	17	1700051	T	C	0.242756	0.246693	0.019167	1.69839e-37	7213
TNFRSF19	rs3814787	13	23578231	G	C	0.299529	0.191643	0.0178833	1.35222e-26	7213
IL27RA	rs149677133	19	13925319	G	A	0.0127547	0.417367	0.0740874	1.83313e-08	7213
IL27RA	rs35026308	19	14042481	T	C	0.163386	-1.01263	0.0191315	0	7213
HAVCR2	rs4704819	5	156906967	A	G	0.222723	-0.148715	0.0199196	9.25527e-14	7213
HAVCR2	rs6891966	5	157099320	A	G	0.22813	0.755431	0.0176898	0	7213
HAVCR2	rs140388519	5	157552083	G	A	0.109317	0.190004	0.026231	4.82631e-13	7213
UNC5C	rs1994292	4	95521608	C	T	0.349369	0.313902	0.0170329	3.79078e-74	7213
UNC5C	rs11931784	4	95573655	C	T	0.22612	-0.111809	0.0199011	2.00124e-08	7213
UNC5C	rs987383	4	95626201	A	T	0.164703	-0.201707	0.0220551	7.58936e-20	7213
PPID	rs28571231	4	158229723	G	A	0.484958	0.112213	0.0166234	1.5898e-11	7213
PPID	rs56172511	4	158704501	G	A	0.221683	0.831982	0.0175877	0	7213
PPID	rs12508886	4	158967051	G	A	0.186122	0.171203	0.0211254	6.19195e-16	7213
GCKR	rs1260326	2	27508073	T	C	0.406558	-0.197844	0.0168361	1.35064e-31	7213
IMPDH1	rs1053124	7	128501811	T	C	0.200541	0.120469	0.0207683	6.88623e-09	7213
PCSK9	rs11591147	1	55039974	G	T	0.0144877	-1.04454	0.0687454	2.39068e-51	7213
PCSK9	rs693668	1	55055436	G	A	0.356994	-0.165634	0.0172284	9.42032e-22	7213
PPIE	rs1046988	1	39753393	C	T	0.364273	-0.592572	0.0157718	2.62514e-282	7213
PPIF	rs12252016	10	79324912	T	A	0.0168446	-0.453721	0.0639377	1.40349e-12	7213
PDE5A	rs58583086	4	119635207	A	G	0.37273	0.456714	0.0165724	4.82419e-159	7213
PDE5A	rs143179501	4	119836365	C	A	0.0170525	-0.365053	0.0639112	1.1618e-08	7213
SHC1	rs61751623	1	154965738	C	G	0.0478303	-0.295485	0.0391208	4.7725e-14	7213
VAV1	rs8106212	19	6802560	C	T	0.0142798	0.38532	0.0701774	4.14078e-08	7213
VAV1	rs36097961	19	6850756	C	T	0.0765285	-0.580725	0.0303145	7.985e-80	7213
CCL11	rs6505397	17	34190977	T	A	0.419104	-0.147153	0.0168147	2.59155e-18	7213
APOE	rs429358	19	44908684	T	C	0.14973	0.299981	0.023212	8.69554e-38	7213
APOE	rs35136575	19	44935906	C	G	0.232843	-0.125203	0.0195489	1.60248e-10	7213
F2	rs78807356	11	46575120	G	T	0.0261334	0.505516	0.0519699	3.16426e-22	7213
F2	rs113954134	11	47181131	G	A	0.0352142	0.275843	0.0447637	7.55949e-10	7213
S100A9	rs724781	1	153363542	C	G	0.266325	-0.154398	0.0187673	2.25878e-16	7213
CPNE1	rs6058227	20	35308144	C	T	0.0806183	-0.202066	0.0307108	5.04599e-11	7213
CPNE1	rs2050729	20	35706487	A	G	0.135519	-0.919494	0.0214825	0	7213
DLL1	rs3012384	6	170153137	T	C	0.38694	0.101338	0.0171497	3.59777e-09	7213
DLL1	rs4710790	6	170279144	A	C	0.427145	0.175398	0.0166574	9.6805e-26	7213
IL1RN	rs6728769	2	113050934	T	C	0.307639	0.277154	0.0175425	2.65775e-55	7213
IL1RN	rs55709272	2	113109711	T	C	0.440385	-0.37788	0.0162943	8.23248e-115	7213
IL1RN	rs117768367	2	113307014	C	T	0.0198946	0.415158	0.0593795	2.96089e-12	7213
OMD	rs10992426	9	92703641	G	A	0.222584	-0.155488	0.0197077	3.47563e-15	7213
SEMA3E	rs111685565	7	83085098	A	G	0.0408291	0.283947	0.0417829	1.16344e-11	7213
SEMA3E	rs73707827	7	83410464	T	A	0.122556	-1.07026	0.0219461	0	7213
SEMA3E	rs302121	7	83644459	T	A	0.216484	0.347594	0.0197257	4.44483e-68	7213
SEMA3E	rs11764301	7	83793904	A	T	0.330861	-0.12371	0.0177863	3.82451e-12	7213
FAS	rs1389	10	88942948	G	A	0.18945	-0.137198	0.0212179	1.07105e-10	7213
FAS	rs982764	10	89010241	T	C	0.304242	-0.407148	0.0174679	6.46791e-116	7213
FAS	rs61854881	10	89119147	A	C	0.0187855	-0.338531	0.0613076	3.47146e-08	7213
LEPR	rs78007650	1	65235626	G	A	0.0433246	-0.248804	0.0408875	1.22384e-09	7213
LEPR	rs1171279	1	65522810	C	T	0.261403	0.185882	0.0187482	5.04322e-23	7213
LEPR	rs72925337	1	65640019	C	T	0.190143	-1.15352	0.0164522	0	7213
TNFRSF21	rs11754478	6	47168389	G	A	0.415846	0.141037	0.0167556	4.60181e-17	7213
TNFRSF21	rs6458555	6	47309833	G	A	0.319908	0.286235	0.0172871	1.82177e-60	7213
SIRPA	rs56278099	20	1913961	A	G	0.377513	-1.04769	0.0118266	0	7213
SIRPA	rs6045428	20	1919121	G	A	0.0178151	0.445558	0.062781	1.39613e-12	7213
SIRPA	rs4566427	20	2071168	C	G	0.0579509	-0.236403	0.0357101	3.8478e-11	7213
ALCAM	rs78470897	3	105368773	G	A	0.0210037	0.481275	0.0578072	9.95475e-17	7213
ALCAM	rs751554	3	105418999	C	T	0.116526	-0.350204	0.0257729	1.52651e-41	7213
ASGR1	rs434325	17	7108030	A	C	0.437613	-0.10127	0.0165289	9.43669e-10	7213
ASGR1	rs62061425	17	7169772	A	G	0.193054	-0.243888	0.0209295	4.21387e-31	7213
CNDP1	rs17817077	18	74542308	G	A	0.395674	0.244799	0.016778	1.5304e-47	7213
CNDP1	rs58692747	18	74565502	T	C	0.200957	-0.160138	0.020753	1.35771e-14	7213
COLEC12	rs2846666	18	469797	C	A	0.276099	-0.222127	0.018572	1.16576e-32	7213
COLEC12	rs12955797	18	589353	G	C	0.278456	0.109916	0.0184062	2.45939e-09	7213
CST1	rs6036492	20	23721534	C	A	0.430126	0.147461	0.0166446	9.99705e-19	7213
CST1	rs4260306	20	23749699	C	T	0.282961	-0.506384	0.0175888	1.23717e-172	7213
DDX19B	rs61757207	16	70324592	A	G	0.0140025	-0.675044	0.0709063	2.30626e-21	7213
FCN3	rs111257457	1	27389173	C	A	0.0946901	-0.542905	0.0276708	1.52558e-83	7213
GAS1	rs2150719	9	86584460	T	C	0.471995	0.153376	0.0165616	2.62597e-20	7213
GAS1	rs4878043	9	87072939	C	T	0.45418	-0.155893	0.0166356	9.41886e-21	7213
GRB2	rs9889402	17	75368135	G	A	0.283031	-0.133859	0.0183155	2.99157e-13	7213
HS6ST1	rs4662790	2	128294778	A	G	0.413905	0.251496	0.016521	1.56897e-51	7213
PRKCB	rs2023671	16	23838518	G	T	0.25149	0.29896	0.0187119	1.70985e-56	7213
PRKCB	rs12919956	16	23850005	C	T	0.210869	-0.143415	0.020359	2.03602e-12	7213
FOLH1	rs55728336	11	49156256	T	C	0.0506724	0.341771	0.0378777	2.31156e-19	7213
CCL5	rs2107538	17	35880776	C	T	0.178844	-0.612013	0.0205638	1.09666e-183	7213
RGMA	rs10852188	15	93064200	A	G	0.427631	0.241869	0.0166359	3.17964e-47	7213
RGMA	rs6497022	15	93109593	G	C	0.264384	0.12631	0.0189609	2.90856e-11	7213
RGMA	rs8036731	15	93483598	G	A	0.237211	0.108814	0.0194883	2.4421e-08	7213
SLAMF7	rs489286	1	160752760	A	G	0.33703	-0.671949	0.015752	0	7213
SLAMF7	rs3905346	1	160904497	T	A	0.261888	0.125924	0.0190102	3.74696e-11	7213
SLAMF7	rs72714915	1	161166553	C	G	0.0792319	-0.403805	0.0305767	2.30585e-39	7213
SPOCK2	rs3312	10	72097226	A	G	0.464162	0.251867	0.0163783	1.5552e-52	7213
EGF	rs10029654	4	109940771	G	A	0.332525	0.383437	0.0170452	2.30957e-108	7213
EGF	rs17041301	4	110055602	C	T	0.0499792	-0.227763	0.0381073	2.3827e-09	7213
FGFR1	rs62505473	8	38466247	C	G	0.405864	0.144198	0.0166978	7.10016e-18	7213
FGFR1	rs11997244	8	38701808	C	T	0.453625	-0.148486	0.0166296	5.37886e-19	7213
NRP1	rs117514859	10	32998517	G	A	0.0183003	-0.416867	0.0615314	1.34329e-11	7213
NRP1	rs734186	10	33195901	G	A	0.378691	-0.394068	0.0165709	2.07605e-120	7213
FGL1	rs34807569	8	17881720	G	C	0.31062	-0.720298	0.0158888	0	7213
FGL1	rs2517343	8	18114531	T	C	0.0691806	-0.247896	0.0324103	2.2941e-14	7213
FGL1	rs2220734	8	18373510	T	C	0.448773	0.105032	0.0168558	4.88931e-10	7213
TCN2	rs9606716	22	30332464	G	A	0.0207958	0.418181	0.0581476	7.04153e-13	7213
TCN2	rs2528456	22	30568916	A	G	0.0291834	0.499215	0.0493658	7.0087e-24	7213
TCN2	rs12169610	22	30626603	C	T	0.119853	-0.828155	0.0236756	9.51504e-248	7213
TCN2	rs34524925	22	30666043	T	C	0.134202	-0.398729	0.0240224	9.52493e-61	7213
TCN2	rs13058171	22	30701437	A	G	0.10086	0.26415	0.0274737	9.36232e-22	7213
MINPP1	rs59980852	10	87515989	C	T	0.458339	-0.150282	0.0165993	1.75397e-19	7213
[truncated: 812 more rows]

## Sheet: S.Table 3
Supplementary Table 3. Detailes of the instrumental variables of plasma proteins used in replication MR analysis
Proteins	SNP	chr.exposure	pos.exposure	effect_allele.exposure	other_allele.exposure	eaf.exposure	beta.exposure	se.exposure	Pval.exposure	Samplesize.exposure
A1BG	rs73572630	19	58335766	A	T	0.04805	-0.7352	0.015739	0	35157
A4GALT	rs28469648	22	43500955	C	G	0.3748	-0.054	0.008326	8.81e-11	35368
A4GALT	rs11704676	22	43246419	T	C	0.14141	-0.0734	0.011621	2.68e-10	35371
A4GALT	rs5751348	22	42717787	A	C	0.483	-0.3144	0.006497	0	35374
A4GALT	rs2413707	22	42645483	A	G	0.35748	0.0578	0.008392	5.69e-12	35376
A4GNT	rs6774473	3	138150266	G	A	0.28769	-0.0621	0.008686	8.73e-13	35350
ABHD10	rs13091880	3	111927205	T	C	0.38549	0.0481	0.008129	3.28e-09	35357
ABLIM3	rs114762132	5	149148010	T	C	0.03848	-0.2648	0.020602	8.23e-38	35354
ACAA1	rs28362641	3	39108083	T	C	0.17188	-0.0812	0.010883	8.59e-14	35356
ACAA1	rs7625290	3	38136799	G	T	0.04447	-0.1782	0.019491	6.1e-20	35357
ACAA1	rs2229528	3	38125604	G	A	0.0765	-0.6028	0.012914	0	35357
ACAA1	rs2685096	3	37772103	C	A	0.36921	-0.0809	0.008451	1.04e-21	35357
ACAA1	rs112208526	3	37376658	C	T	0.032	-0.1539	0.02309	2.65e-11	35357
ACADM	rs11161468	1	75726897	T	C	0.30144	0.2255	0.008613	4.36e-151	35356
ACADSB	rs2164750	10	123112176	C	T	0.30614	-0.0486	0.008477	9.87e-09	35381
ACADSB	rs11593582	10	123041939	G	A	0.1109	-0.1291	0.01227	6.9e-26	35382
ACAP2	rs9859822	3	195445720	G	A	0.25274	-0.0533	0.009063	4.07e-09	35205
ACAT1	rs112087419	11	108127399	A	G	0.1911	0.1137	0.01008	1.66e-29	35356
ACAT1	rs7105163	11	108075240	GATATCGTGGCGTATTAGTA	GATAGCGTGGCGTATTAGTA	0.34005	-0.0536	0.00838	1.6e-10	35356
ACAT2	rs528413461	6	160647082	T	G	0.01308	-0.2075	0.03621	1e-08	35389
ACAT2	rs41272114	6	160585045	T	C	0.05867	0.1377	0.017315	1.83e-15	35389
ACAT2	rs151149709	6	159906102	C	T	0.03932	0.1328	0.020685	1.36e-10	35389
ACAT2	rs25683	6	159775311	G	A	0.42996	-0.2664	0.008124	8.07e-236	35389
ACE	rs79593721	17	64298765	T	C	0.03107	-0.1963	0.02389	2.09e-16	35356
ACE	rs116901530	17	63589765	A	G	0.01204	0.4066	0.038069	1.25e-26	35356
ACE	rs6504163	17	63468418	T	C	0.42244	-0.4822	0.00614	0	35354
ACE	rs111241132	17	63444583	T	C	0.00691	0.386	0.050051	1.24e-14	35357
ACE	rs11652994	17	63440974	T	C	0.01631	0.3639	0.032181	1.2e-29	35357
ACE	rs241060	17	63007212	G	A	0.02893	-0.3861	0.024565	1.14e-55	35357
ACE	rs183714208	17	62863605	A	G	0.01812	-0.3081	0.031841	3.8e-22	35356
ACE	rs2429385	17	62699438	A	G	0.04472	-0.2106	0.019842	2.57e-26	35356
ACE	rs146385050	17	62559897	A	C	0.20263	-0.0658	0.010369	2.21e-10	35356
ACOT13	rs112965562	6	24682169	A	T	0.01735	-0.2118	0.030719	5.4e-12	35380
ACP1	rs4854368	2	746493	C	A	0.27177	0.2128	0.009063	6.51e-122	35303
ACP1	rs2685218	2	491149	G	A	0.39665	-0.0861	0.008287	2.76e-25	35303
ACP1	rs75257291	2	384551	T	C	0.01074	-0.3219	0.040387	1.58e-15	35300
ACP1	rs1046207	2	218476	G	C	0.03547	-0.434	0.021634	1.62e-89	35314
ACP1	rs4854353	2	76379	C	G	0.28344	-0.4112	0.005847	0	35320
ACP1	rs113106463	2	11320	A	G	0.28409	-0.4275	0.005857	0	35322
ACP5	rs12327617	19	11948830	G	A	0.08515	0.2148	0.015111	7.44e-46	35380
ACP5	rs118124424	19	11693385	C	G	0.04394	-0.2787	0.020467	3.17e-42	35382
ACP6	rs60322015	1	147691507	T	A	0.02389	0.3335	0.028061	1.42e-32	35358
ACP6	rs75975267	1	147685492	A	G	0.01847	-0.6204	0.030517	7.05e-92	35358
ACP6	rs74125744	1	147668399	G	T	0.06474	-0.6251	0.016931	2.09e-298	35358
ACP6	rs148127209	1	147640785	A	G	0.02921	0.3069	0.025761	1.01e-32	35358
ACP6	rs61751618	1	147624311	A	G	0.02496	-1.4356	0.017556	0	35359
ACP6	rs76541373	1	147565665	G	T	0.03982	0.3181	0.022014	2.51e-47	35358
ACP6	rs77944781	1	147563473	A	T	0.02346	0.2333	0.028552	3.06e-16	35358
ACP6	rs79565532	1	147540001	C	G	0.02883	-1.169	0.017129	0	35357
ACP6	rs202051594	1	147327330	T	C	0.0173	-0.7665	0.032202	3.1e-125	35357
ACP6	rs142052323	1	147125855	C	T	0.02183	0.1925	0.028967	3.02e-11	35358
ACP6	rs139828171	1	147025958	T	C	0.0094	-0.5067	0.046489	1.16e-27	35347
ACSF2	rs143420844	17	50426050	GTGGGAGGAGGA	GTGGGAGGGGGA	0.06476	-0.0967	0.016498	4.6e-09	35359
ACVRL1	rs74094825	12	51920060	T	C	0.09045	0.3154	0.01386	1.26e-114	35374
ACY1	rs201856101	3	51324271	C	T	0.0152	-0.6795	0.034007	7.98e-89	35341
ACYP2	rs74399555	2	54575131	G	A	0.0302	-0.1318	0.023325	1.6e-08	35337
ACYP2	rs7559380	2	54129660	T	A	0.44987	-0.2198	0.008009	8.44e-166	35338
ACYP2	rs138650079	2	53637767	A	G	0.03935	0.131	0.020121	7.48e-11	35335
ADAM22	rs2718344	7	88657842	G	A	0.12286	0.0966	0.012516	1.18e-14	35351
ADAM22	rs2279542	7	87935182	G	C	0.48272	-0.2768	0.008086	7.54e-257	35350
ADAM22	rs995150	7	87080275	A	T	0.3373	0.0864	0.008682	2.47e-23	35351
ADAM23	rs13409289	2	207288626	A	G	0.01273	0.2477	0.03649	1.14e-11	35363
ADAM23	rs2287628	2	206785809	G	A	0.18831	0.1008	0.010691	4.15e-21	35360
ADAM23	rs7598482	2	206475415	C	T	0.34225	0.3374	0.006555	0	35360
ADAM23	rs1448903	2	206444237	G	A	0.09806	0.7036	0.010179	0	35360
ADAM23	rs114956296	2	206103006	A	G	0.02673	-0.7699	0.025831	3.36e-195	35359
ADAM23	rs4491715	2	205666624	G	A	0.02229	-0.2448	0.027923	1.84e-18	35353
ADAMTS5	rs151064	21	26908003	G	T	0.12477	0.5387	0.010339	0	35366
ADAMTS5	rs59317497	21	26597822	C	T	0.03009	-0.2486	0.024098	5.96e-25	35364
ADAMTSL1	rs192820461	9	19115408	T	C	0.02852	-0.2039	0.025067	4.15e-16	35364
ADAMTSL1	rs12337179	9	18867599	C	T	0.09741	0.1569	0.013943	2.24e-29	35364
ADAMTSL1	rs116922118	9	18815199	G	A	0.03654	-0.1647	0.022126	9.78e-14	35363
ADAMTSL1	rs74413064	9	18690657	T	A	0.0247	-0.1613	0.02722	3.11e-09	35361
ADAMTSL1	rs702208	9	18639745	G	A	0.04681	0.5542	0.019732	1.45e-173	35359
ADAMTSL1	rs35264941	9	18626299	C	G	0.01968	-0.7019	0.029386	4.33e-126	35359
ADAMTSL1	rs72688613	9	18486243	G	A	0.09624	0.0901	0.014112	1.72e-10	35359
ADGRE2	rs3826759	19	14394927	C	G	0.18202	-0.2776	0.011052	3.14e-139	35370
ADGRF5	rs9349437	6	47942202	C	A	0.15534	0.1294	0.011077	1.58e-31	35362
ADGRF5	rs190931875	6	47118952	C	T	0.00725	-1.1327	0.04814	2.05e-122	35355
ADGRF5	rs4711861	6	46937230	GTGTGTGTGTGTGTGTGTGTGTGAGTGTGTT	GTGTGTGTGTGTGTGTGTGTGTGAGTGTGTG	0.12932	-0.2676	0.012037	1.68e-109	35357
ADGRF5	rs12203553	6	46795509	C	T	0.01277	-1.3695	0.025155	0	35358
ADGRF5	rs114876094	6	46327765	A	G	0.05114	-0.1717	0.018328	7.38e-21	35359
ADH1A	rs189407772	4	99225517	G	A	0.01792	-0.3742	0.030628	2.51e-34	35345
ADH1B	rs1229984	4	99318162	C	T	0.00414	0.4338	0.062374	3.53e-12	35344
ADH1C	rs283415	4	99349450	T	C	0.48612	0.1279	0.008163	2.51e-55	35344
ADH4	rs2851274	4	99104715	CATTTA	GATTTA	0.423	0.1072	0.008145	1.46e-39	35346
ADH5	rs28894371	4	99083469	A	G	0.04599	-0.3572	0.019159	1.43e-77	35337
ADH6	rs151006272	4	100142597	A	G	0.01403	-0.2586	0.034524	6.87e-14	35342
ADH6	rs192855919	4	99524049	G	C	0.00128	-1.2395	0.129793	1.3e-21	35343
ADH6	rs13125919	4	99078697	T	C	0.11491	0.1103	0.012761	5.44e-18	35346
ADH6	rs28730617	4	99078444	A	G	0.04562	-0.3611	0.019188	5.3e-79	35346
ADH7	rs72681963	4	99508020	A	C	0.04177	0.116	0.020168	8.84e-09	35335
ADH7	rs17529509	4	99430279	A	C	0.0721	-0.4233	0.015258	2.17e-169	35334
ADIPOQ	rs76541243	3	186847893	T	C	0.06101	-0.3943	0.018162	1.63e-104	35367
ADIPOQ	rs2062632	3	186743392	C	T	0.22953	-0.1083	0.010281	6e-26	35365
ADK	rs56389499	10	74580431	T	C	0.0222	-0.158	0.027036	5.09e-09	35368
ADM2	rs8142906	22	50478154	A	G	0.16004	0.149	0.011046	1.81e-41	35333
AFM	rs6852471	4	73539499	G	T	0.01946	0.2877	0.029605	2.53e-22	35353
AFM	rs72858937	4	73539253	T	C	0.01389	-0.7517	0.036051	1.49e-96	35353
AGFG1	rs11679534	2	227575661	T	C	0.35267	-0.0965	0.008292	2.67e-31	35346
AGRN	rs1240696	1	1443133	C	T	0.02556	0.1741	0.026888	9.49e-11	35308
AGRN	rs6657048	1	1022260	T	C	0.02338	0.326	0.02829	1e-30	35284
AGRN	rs79271194	1	992967	GGGAGGGTCCATGTGTCCGTCATCTGG	GGGAGGGTCCATGTGTCCGTCATCTGA	0.43193	-0.149	0.008483	4.67e-69	35284
AGRN	rs145616017	1	979230	T	C	0.02068	-0.4228	0.029883	1.91e-45	35281
AGRN	rs148132814	1	932283	T	C	0.01983	-0.1891	0.030736	7.63e-10	35281
AGRP	rs145718943	16	67448033	C	G	0.03896	0.5137	0.020195	9.71e-143	35372
AGT	rs2354846	1	230753826	G	A	0.26889	0.0575	0.008948	1.31e-10	35364
AGT	rs2071404	1	230715194	A	C	0.09293	0.2772	0.013635	6.87e-92	35364
AHSG	rs759602	3	186991016	G	A	0.21596	0.0837	0.010222	2.65e-16	35363
AHSG	rs7647776	3	186602713	A	C	0.29369	0.3559	0.007571	0	35367
AHSG	rs78963288	3	186330219	G	A	0.0798	0.1227	0.01518	6.33e-16	35358
AIF1L	rs113812439	9	131380418	G	A	0.10187	-0.1524	0.014247	1.05e-26	35372
AIF1L	rs10901343	9	131070568	A	G	0.45167	-0.135	0.008581	9.11e-56	35370
AIF1L	rs7853134	9	131040209	G	C	0.22122	-0.4065	0.008007	0	35371
AIF1L	rs7851500	9	130671879	G	A	0.39035	-0.0626	0.008772	9.61e-13	35372
AKR1A1	rs145683585	1	45597981	T	C	0.02677	-0.8196	0.025646	4.14e-224	35369
AKR1A1	rs56174961	1	45381678	T	A	0.06002	-0.7994	0.013403	0	35365
AKR1B1	rs75627053	7	134468104	T	C	0.01202	0.3078	0.037777	3.7e-16	35357
AKR1B1	rs2229542	7	134450869	C	T	0.017	-0.2011	0.031099	1e-10	35357
AKR1C3	rs117737753	10	5563265	T	C	0.02112	-0.1682	0.028433	3.31e-09	35372
AKR1C3	rs72778490	10	5348278	T	G	0.03946	0.128	0.020887	8.89e-10	35368
AKR1C3	rs7921327	10	5117261	A	G	0.3289	-0.141	0.008621	3.95e-60	35374
AKR1C3	rs55744013	10	4870436	TTG	CTG	0.20771	-0.1255	0.010009	4.6e-36	35374
AKR1C4	rs143187882	10	5632965	A	G	0.03621	-0.2293	0.021276	4.4e-27	35378
AKR1C4	rs117977387	10	5555528	C	T	0.00917	0.2519	0.043252	5.74e-09	35372
AKR1C4	rs72779812	10	5383468	A	G	0.01669	-0.2379	0.030751	1.02e-14	35372
AKR1C4	rs6601945	10	5333914	C	T	0.17755	-0.1794	0.010415	1.71e-66	35370
AKR1C4	rs12570341	10	5240924	C	T	0.16088	0.1486	0.0108	4.47e-43	35374
AKR1C4	rs6601898	10	5076039	G	A	0.20493	0.5672	0.007699	0	35372
AKR1C4	rs140563630	10	4951847	T	C	0.02464	0.144	0.02556	1.76e-08	35373
AKR7A2	rs61766662	1	19330519	C	T	0.3241	-0.1514	0.008658	1.81e-68	35377
AKR7A3	rs183015613	1	19697679	G	C	0.04126	-0.285	0.021255	5.4e-41	35379
AKR7A3	rs114458471	1	19443436	A	T	0.03453	0.1611	0.022828	1.7e-12	35379
AKR7A3	rs12094043	1	19245382	G	A	0.34677	-0.2124	0.008638	1.71e-133	35379
AKR7A3	rs72645633	1	18925408	A	C	0.03562	-0.2554	0.022091	6.47e-31	35375
AKR7A3	rs9793028	1	18868786	A	G	0.41804	-0.0653	0.008349	5.23e-15	35379
ALAD	rs11790374	9	113633946	C	T	0.04885	0.1261	0.018958	2.9e-11	35365
ALAD	rs1800435	9	113391611	G	C	0.08677	-0.4172	0.014596	1.12e-179	35359
ALAD	rs12351168	9	113288424	G	A	0.0675	-0.162	0.016455	7.2e-23	35374
ALCAM	rs11719305	3	105596619	T	A	0.07492	0.1193	0.015681	2.78e-14	35325
ALCAM	rs77228368	3	105513153	G	C	0.03607	0.3005	0.022678	4.45e-40	35326
ALCAM	rs35067598	3	105502588	G	A	0.0452	-0.1241	0.019536	2.12e-10	35326
ALDH1A1	rs348452	9	72938469	T	C	0.23989	0.1035	0.009509	1.37e-27	35348
ALDH2	rs10849939	12	111373800	A	G	0.27096	-0.0913	0.009144	1.77e-23	35370
ALDH3B1	rs475325	11	68017592	T	C	0.23363	0.135	0.009383	6.23e-47	35354
ALDH6A1	rs17782641	14	74642359	G	C	0.10033	-0.0963	0.013164	2.57e-13	35351
ALDH6A1	rs8013751	14	74222020	T	G	0.16166	0.1113	0.01075	4.04e-25	35351
ALDOB	rs41281023	9	101361969	T	C	0.00034	-1.8768	0.201443	1.2e-20	35340
ALDOC	rs141921160	17	28576910	T	C	0.01035	-0.6133	0.038951	7.37e-56	35359
ALDOC	rs151303691	17	27674046	T	C	0.02772	-0.1441	0.024453	3.8e-09	35359
ALKBH3	rs11037809	11	44020418	G	A	0.31406	0.0808	0.008847	6.69e-20	35377
ALKBH3	rs2434484	11	43927458	G	T	0.33932	-0.2406	0.008594	1.88e-172	35372
ALKBH3	rs11037575	11	43706780	C	T	0.40622	-0.0728	0.008393	4.18e-18	35378
ALPPL2	rs2741282	2	232487069	C	T	0.0274	-0.2444	0.02451	2.03e-23	35366
ALPPL2	rs12478529	2	232421944	T	C	0.224	0.1958	0.009598	1.68e-92	35366
ALPPL2	rs12478529	2	232421944	T	C	0.224	0.0514	0.009255	2.8e-08	35366
ALPPL2	rs116605191	2	232331444	A	G	0.08053	0.1295	0.015023	6.68e-18	35368
ALPPL2	rs115411880	2	231780366	C	G	0.05638	0.1567	0.017255	1.07e-19	35367
AMBP	rs28616789	9	114070709	A	G	0.2772	-0.1108	0.00922	2.88e-33	35362
AMIGO2	rs215397	12	47372913	A	C	0.48269	0.051	0.008241	6.08e-10	35367
AMIGO2	rs832736	12	47201424	T	A	0.06047	0.1373	0.017407	3.08e-15	35366
AMIGO2	rs79609374	12	47079943	G	A	0.2848	-0.1032	0.009145	1.55e-29	35365
AMY1A	rs150062710	1	104367062	C	T	0.01506	0.5079	0.034972	8.65e-48	35354
AMY1A	rs61788971	1	104234461	T	C	0.05386	-0.6763	0.018993	1.03e-277	35351
AMY1A	rs150575656	1	104224000	CCTTC	CCTTT	0.01386	0.6122	0.035517	1.4e-66	35351
AMY1A	rs371229989	1	103732943	C	G	0.40416	-0.2797	0.009238	2.32e-201	35346
AMY1A	rs114922930	1	103588834	ATTT	ACTT	0.02274	-0.8399	0.028147	1.2e-195	35349
AMY1A	rs6676813	1	103512697	C	A	0.04147	-0.9393	0.013853	0	35349
AMY1A	rs1953424	1	102816916	T	C	0.06339	-0.3911	0.017492	1e-110	35349
AMY2A	rs80262232	1	104427897	G	A	0.06088	-0.1884	0.017733	2.3e-26	35353
AMY2A	rs12119211	1	104018359	T	C	0.02044	0.5728	0.029381	1.2e-84	35352
AMY2A	rs142370265	1	103485310	T	C	0.05912	-0.9195	0.012556	0	35349
AMY2A	rs75596108	1	102958740	T	C	0.06619	0.1013	0.016907	2.08e-09	35349
AMY2B	rs80262232	1	104427897	G	A	0.06088	-0.3488	0.017651	6.45e-87	35353
AMY2B	rs141392442	1	104198470	T	C	0.01601	0.3803	0.03348	6.69e-30	35352
AMY2B	rs12119211	1	104018359	T	C	0.02044	0.6409	0.029305	5e-106	35352
AMY2B	rs564578699	1	103668771	G	A	0.02611	0.3612	0.026194	2.94e-43	35349
AMY2B	rs142370265	1	103485310	T	C	0.05912	-0.7014	0.012771	0	35349
ANG	rs4982411	14	21107800	ATGTATGTATACACACACACACACACACACACACATAT	ATGTGTGTATACACACACACACACACACACACACATAT	0.01222	-0.5286	0.03855	8.58e-43	35337
ANG	rs1888563	14	20741712	G	A	0.44977	0.0882	0.00855	5.98e-25	35341
ANG	rs12433905	14	20690144	A	G	0.15125	0.5636	0.008912	0	35337
ANG	rs4981311	14	20674854	A	G	0.16879	0.6023	0.008234	0	35335
ANG	rs56067458	14	20628596	T	C	0.10014	-0.2846	0.01398	3.95e-92	35329
ANG	rs148025035	14	20487214	C	T	0.02326	0.2107	0.027591	2.23e-14	35326
ANG	rs71410230	14	20375572	A	G	0.02429	-0.221	0.027882	2.26e-15	35339
ANG	rs1954001	14	19990611	C	T	0.37947	-0.0595	0.008786	1.27e-11	35334
ANGPT1	rs2584375	8	107050507	G	T	0.31863	0.0476	0.008728	4.93e-08	35344
ANGPT2	rs1968586	8	6421990	T	C	0.3488	-0.1308	0.00886	2.54e-49	35377
ANGPT2	rs7018378	8	6420991	A	G	0.21737	-0.0626	0.010205	8.57e-10	35377
ANGPTL1	rs75732980	1	179420026	C	A	0.05821	0.1223	0.017706	4.94e-12	35349
ANGPTL1	rs74959086	1	178893644	G	A	0.05741	0.2325	0.017595	7.32e-40	35348
ANGPTL1	rs11581618	1	178603585	A	G	0.38099	0.0535	0.00825	8.87e-11	35357
ANGPTL1	rs4650995	1	178548181	T	C	0.49232	-0.3017	0.007993	9.36800000000056e-312	35348
ANGPTL3	rs117208135	1	63065309	T	A	0.02401	-0.1998	0.026293	2.99e-14	35347
ANGPTL3	rs139402443	1	62970612	G	T	0.00535	-1.8067	0.053823	4.98e-247	35347
ANGPTL3	rs11207978	1	62514841	C	T	0.18862	-0.1692	0.010402	1.72e-59	35346
ANGPTL3	rs74076479	1	62301188	G	A	0.00975	-0.8539	0.04028	9.73e-100	35343
ANGPTL4	rs116843064	19	8364439	A	G	0.02426	-0.3196	0.02593	6.62e-35	35375
ANKRD27	rs2302970	19	32607726	C	G	0.40934	0.0497	0.008095	8.28e-10	35360
ANTXR1	rs7424376	2	69298791	G	A	0.40051	0.0474	0.008552	2.98e-08	35350
ANTXR2	rs10518234	4	80231093	A	G	0.38281	0.054	0.008763	7.16e-10	35356
ANTXR2	rs7674623	4	79873527	T	C	0.21323	0.2207	0.010365	1.31e-100	35355
ANTXR2	rs6829364	4	79721473	CAAATTTA	AAAATTTA	0.13096	-0.1535	0.012421	4.42e-35	35355
ANXA1	rs7357731	9	73175019	A	G	0.026	-0.3368	0.025326	2.36e-40	35358
ANXA11	rs1538821	10	80362017	G	A	0.07278	0.0945	0.015191	4.95e-10	35367
ANXA11	rs2152546	10	80146628	T	G	0.45437	-0.147	0.007941	1.69e-76	35368
ANXA2	rs4450343	15	61258071	T	C	0.3362	-0.0509	0.008936	1.23e-08	35369
ANXA2	rs103947	15	60619685	C	T	0.38773	-0.0905	0.008581	5.25e-26	35370
ANXA2	rs67827628	15	60390021	C	T	0.09853	0.624	0.011162	0	35366
ANXA2	rs3743268	15	60385961	A	G	0.36954	-0.33	0.006643	0	35366
ANXA2	rs72744872	15	60331026	T	C	0.23007	0.1298	0.009891	2.42e-39	35369
ANXA2	rs1912261	15	60288487	CTCGA	TTCGA	0.07672	-0.1638	0.015668	1.4e-25	35370
ANXA2	rs2414649	15	59883035	G	T	0.47103	0.0683	0.008304	1.95e-16	35371
ANXA2	rs80259650	15	59537771	T	G	0.04534	0.2431	0.019792	1.12e-34	35372
ANXA2	rs143175582	15	59417692	A	G	0.07754	0.244	0.015744	3.59e-54	35370
ANXA2	rs7178041	15	59369205	T	C	0.12515	0.078	0.012523	4.7e-10	35369
ANXA4	rs148712348	2	69928688	A	G	0.02309	0.1541	0.02647	5.82e-09	35363
ANXA4	rs17037076	2	69806517	A	G	0.22091	-0.2876	0.009525	2.7e-200	35364
ANXA5	rs9995591	4	121694605	A	G	0.06845	0.2632	0.015567	3.97e-64	35353
ANXA5	rs7666178	4	121657567	T	A	0.28044	-0.0886	0.008756	4.55e-24	35353
ANXA7	rs140341585	10	73509042	A	G	0.02194	-0.1971	0.027343	5.66e-13	35371
ANXA7	rs78932998	10	73491992	ATAAACAAAC	ATAAATAAAC	0.02164	-0.192	0.027497	2.9e-12	35372
ANXA7	rs16929987	10	72557509	C	T	0.02038	-0.1676	0.028695	5.2e-09	35373
AOC1	rs67117953	7	151466337	G	C	0.04056	-0.2187	0.022256	8.67e-23	35378
AOC1	rs113953390	7	151426945	C	T	0.02556	0.6325	0.027305	1.05e-118	35376
AOC1	rs11762854	7	150895653	T	C	0.13649	-0.4409	0.012345	2.35e-279	35376
AOC1	rs714883	7	150802743	G	T	0.14535	0.4774	0.007951	0	35376
AOC1	rs78775372	7	150671110	A	G	0.10432	0.2968	0.014146	9.79e-98	35378
AOC1	rs28715524	7	149845189	T	C	0.14725	0.1381	0.012097	3.47e-30	35366
AP1G2	rs140983547	14	23565870	T	C	0.01017	-0.6016	0.04231	7.01e-46	35361
AP1G2	rs34015250	14	23557284	G	A	0.0814	-0.2458	0.014639	2.88e-63	35361
AP1G2	rs12889823	14	23404137	G	A	0.03939	-0.1264	0.020635	9.04e-10	35367
APCS	rs28383573	1	159588882	T	G	0.13897	0.232	0.011941	4.34e-84	35357
APCS	rs146174215	1	159574733	C	A	0.03105	-0.5373	0.023542	2.69e-115	35357
APCS	rs148734859	1	158904948	A	G	0.03107	-0.2031	0.024103	3.57e-17	35359
APLP2	rs73583419	11	130069495	A	C	0.06312	0.2786	0.016588	2.64e-63	35359
APMAP	rs6036977	20	24921032	T	C	0.11921	-0.1558	0.01203	2.32e-38	35354
APMAP	rs6049886	20	24702918	T	G	0.31953	-0.0727	0.00853	1.56e-17	35354
APOA1	rs116985420	11	116494622	GTACATGTCCCGGGTGGTCCAG	GTACATGTCCCGGGTGGTCCGG	0.03578	-0.3624	0.02201	6.55e-61	35373
APOA4	rs187929675	11	117240652	T	C	0.01106	-0.415	0.03911	2.64e-26	35376
APOA4	rs1729410	11	116794945	C	G	0.42828	-0.0562	0.008277	1.12e-11	35376
APOA5	rs118074955	11	117746769	G	C	0.00679	0.2969	0.053975	3.78e-08	35376
APOA5	rs71480353	11	117668192	C	G	0.05701	0.2599	0.017906	9.82e-48	35378
APOA5	rs78751065	11	117300697	T	C	0.0173	0.3728	0.03149	2.47e-32	35377
APOA5	rs7123666	11	116796367	G	A	0.11577	0.2692	0.012793	2.66e-98	35376
APOA5	rs111683933	11	116771333	C	T	0.02085	0.2531	0.028589	8.51e-19	35377
APOA5	rs61906076	11	116650788	G	C	0.06341	0.6442	0.013304	0	35376
APOA5	rs1145183	11	116631569	A	G	0.0357	0.2846	0.022118	6.9e-38	35376
APOA5	rs17461214	11	115932820	T	C	0.01859	0.2058	0.031004	3.18e-11	35375
APOBEC3G	rs41281251	22	39097246	A	T	0.12932	-0.0937	0.012437	4.91e-14	35365
APOBEC3G	rs6519166	22	39076172	A	C	0.36272	-0.119	0.008596	1.4e-43	35364
APOC1	rs12691088	19	44915229	A	G	0.05447	-0.1078	0.018156	2.89e-09	35368
APOC1	rs1160983	19	44893972	A	G	0.01711	0.3531	0.03119	1.03e-29	35368
APOC1	rs117310449	19	44890259	T	C	0.01434	0.2147	0.033639	1.74e-10	35368
APOC1	rs118147862	19	44816374	A	G	0.03917	0.1507	0.021329	1.6e-12	35367
APOC1	rs189902748	19	44667849	A	C	0.0489	0.1198	0.019618	1.02e-09	35370
APOC3	rs3825041	11	116760991	C	T	0.06693	-0.2286	0.016225	4.42e-45	35377
APOE	rs71352239	19	44926286	T	C	0.30263	0.2482	0.008893	1.96e-171	35368
APOF	rs3024961	12	57103388	C	T	0.03685	-0.1431	0.022062	8.81e-11	35359
APOF	rs4759252	12	56567381	GTCTCA	ATCTCA	0.1173	0.1284	0.013151	1.62e-22	35359
APOF	rs2020854	12	56349583	C	T	0.09012	-0.3125	0.014558	3.22e-102	35358
APOF	rs3809134	12	56152227	G	A	0.0651	-0.118	0.016954	3.41e-12	35358
APOH	rs9912634	17	66248165	T	C	0.03701	0.3302	0.021499	3.08e-53	35368
APOH	rs75003668	17	66199313	G	A	0.0137	-1.4632	0.030044	0	35370
APOL1	rs136150	22	36258099	A	T	0.17628	0.3755	0.01048	3.86e-281	35358
APOL3	rs7364189	22	36526158	T	C	0.07264	-0.1087	0.016747	8.54e-11	35370
APOL3	rs74865964	22	36236597	G	T	0.05471	-0.5151	0.018962	1.69e-162	35371
APOL3	rs132661	22	36166386	G	A	0.38951	0.1891	0.008861	4.79e-101	35373
APOL3	rs12159472	22	36060768	A	G	0.04458	-0.795	0.016058	0	35371
APOL3	rs75147301	22	35698307	A	G	0.40667	-0.1543	0.008797	7.16e-69	35368
APOL3	rs2307340	22	35406668	G	C	0.09407	0.1371	0.014976	5.45e-20	35367
APP	rs2234988	21	26104770	G	A	0.34531	-0.0682	0.008592	2.06e-15	35366
APRT	rs2272435	16	88881573	T	C	0.03126	-0.445	0.023622	3.69e-79	35311
ARF4	rs1354034	3	56815721	C	T	0.38119	0.0844	0.008293	2.51e-24	35356
ARFIP1	rs4619875	4	152779978	T	C	0.37238	0.2215	0.008385	8.57e-154	35371
ARG1	rs7756633	6	131726686	T	C	0.02146	0.1732	0.027354	2.42e-10	35363
ARG1	rs2781668	6	131576138	T	C	0.1932	-0.1115	0.009949	3.74e-29	35366
ARHGAP25	rs13413887	2	68769536	G	A	0.23192	0.1736	0.009428	1.04e-75	35352
ARHGEF25	rs66832796	12	58028583	G	A	0.45679	0.0462	0.007942	5.98e-09	35359
ARHGEF25	rs10437954	12	57610139	A	G	0.11558	-0.1808	0.012343	1.39e-48	35360
ARL3	rs4919682	10	102824573	T	C	0.27588	0.0859	0.009174	7.68e-21	35360
ARL3	rs8354	10	102676884	T	C	0.10626	-0.238	0.013261	4.99e-72	35361
ARSA	rs6151419	22	50626486	GA	GG	0.13719	-0.105	0.011349	2.2e-20	35343
ARSB	rs11743362	5	78880898	A	G	0.49507	-0.1293	0.007782	5.37e-62	35357
ARSK	rs62365862	5	95610286	C	G	0.03964	-0.1951	0.02071	4.49e-21	35343
ART3	rs143585145	4	76425492	T	G	0.06158	-0.1732	0.017313	1.46e-23	35357
ART3	rs4859610	4	76079288	G	A	0.22067	-0.2733	0.009945	2.89e-166	35355
ART3	rs9993150	4	75895728	TCTCAAAAAAAAAAAA	CCTCAAAAAAAAAAAA	0.29036	0.0996	0.009183	2.09e-27	35354
ART3	rs13132374	4	75883847	A	G	0.0078	-0.2789	0.048993	1.25e-08	35355
ART4	rs7962905	12	15415575	AGG	GGG	0.38841	0.1033	0.008102	3.13e-37	35361
ART4	rs4764130	12	14868147	T	A	0.15801	0.6313	0.007409	0	35365
ART4	rs11056174	12	14757043	T	C	0.12833	0.4426	0.008307	0	35362
ART4	rs11055886	12	14263565	T	C	0.19141	0.2055	0.009925	3.15e-95	35366
AS3MT	rs11191421	10	102863296	G	C	0.25011	-0.054	0.009126	3.28e-09	35370
ASAH2	rs7067773	10	50245511	G	T	0.0541	-0.7061	0.013758	0	35353
ASAH2	rs114001906	10	50039928	C	T	0.03841	-0.8094	0.016279	0	35353
ASAH2	rs191687989	10	49993789	A	G	0.00173	-0.8742	0.099557	1.62e-18	35350
ASF1A	rs147886588	6	118894738	GTTGTTTGAGCGGAG	CTTGTTTGAGCGGAG	0.1641	0.1315	0.010696	9.66e-35	35352
ASIP	rs62209647	20	33917852	C	G	0.08124	0.6775	0.012445	0	35367
ASL	rs10950053	7	66848890	A	T	0.18497	-0.1399	0.010587	7.31e-40	35349
ASL	rs13227219	7	66379075	A	T	0.46156	-0.0643	0.008255	6.72e-15	35349
ASPH	rs112800350	8	61779251	T	C	0.03568	-0.2424	0.021085	1.38e-30	35350
ASPH	rs16927830	8	61745551	C	T	0.2909	0.0617	0.008736	1.64e-12	35350
ASPN	rs72743483	9	93377343	GA	TA	0.06822	-0.1584	0.016476	6.97e-22	35361
ASPN	rs10992273	9	92211164	G	A	0.36831	-0.3923	0.006475	0	35359
ASPN	rs55648437	9	91766487	C	G	0.05881	-0.247	0.017308	3.31e-46	35357
ASPN	rs80124250	9	91755274	T	C	0.05868	0.1526	0.017215	7.7e-19	35356
ASPN	rs78483525	9	91475248	G	A	0.01236	-0.2961	0.036733	7.57e-16	35356
ASPRV1	rs3796097	2	69961532	CTCGAAGCAGAGCGGGGA	CTCGAAGCAGAGTGGGGA	0.44088	0.0649	0.008107	1.2e-15	35346
ASRGL1	rs12275541	11	62322339	A	G	0.31592	-0.2112	0.008638	5.14e-132	35364
ATOX1	rs10065313	5	151833788	A	G	0.4048	-0.0681	0.008249	1.52e-16	35352
ATP1B2	rs34873228	17	7715419	T	C	0.08142	-0.1556	0.015614	2.16e-23	35377
ATP1B2	rs1050541	17	7657517	G	T	0.41141	-0.1178	0.008638	2.4e-42	35378
ATP1B2	rs1624085	17	7650425	C	G	0.46009	-0.3071	0.008398	9.89e-293	35378
ATP1B2	rs62061397	17	7134581	T	C	0.06728	-0.1364	0.016853	5.81e-16	35373
ATRN	rs6084794	20	4566987	A	T	0.00407	-1.0389	0.063422	2.63e-60	35374
ATRN	rs910950	20	4216281	T	C	0.07608	-0.1453	0.016169	2.55e-19	35374
ATRN	rs117368183	20	3868517	T	C	0.02966	-0.2192	0.02575	1.7e-17	35373
ATRN	rs75361202	20	3653102	T	G	0.06217	-0.3977	0.017569	1.92e-113	35377
ATRN	rs79732499	20	3423561	T	G	0.02166	-1.1974	0.023187	0	35378
ATRN	rs79887780	20	3306785	T	C	0.01743	-0.269	0.032657	1.76e-16	35378
ATRN	rs147223281	20	2783336	A	G	0.01491	-0.3199	0.035752	3.63e-19	35377
ATXN3	rs75924474	14	92359768	T	A	0.12112	0.0969	0.01228	3e-15	35363
ATXN3	rs2273185	14	91993754	A	C	0.3681	-0.2439	0.008247	3.34e-192	35361
ATXN3	rs2430340	14	91871430	A	G	0.19512	-0.0706	0.01007	2.37e-12	35364
AZGP1	rs2525546	7	99954321	T	C	0.31224	-0.2378	0.008863	1.39e-158	35368
B3GALT6	rs60252802	1	1231507	C	T	0.14506	-0.0705	0.011265	3.89e-10	35305
B3GAT3	rs7122950	11	62617896	T	C	0.30979	-0.2731	0.008606	5.33e-221	35362
B3GAT3	rs34967927	11	62046348	A	G	0.27733	0.0601	0.009022	2.71e-11	35363
B3GAT3	rs174449	11	61872907	A	G	0.39731	-0.0462	0.00821	1.83e-08	35367
B3GNT2	rs17027446	2	62871484	A	G	0.10967	0.0824	0.013013	2.42e-10	35349
B3GNT2	rs4073090	2	62336639	G	A	0.44746	0.1595	0.008093	1.85e-86	35352
B3GNT2	rs34012279	2	62103461	T	G	0.24621	-0.1149	0.009377	1.61e-34	35353
B3GNT8	rs4347734	19	41650212	A	G	0.30643	-0.12	0.00899	1.21e-40	35381
B3GNT8	rs4803455	19	41345604	A	C	0.47775	0.4228	0.005654	0	35371
B3GNT8	rs338598	19	41195623	A	C	0.48013	0.0697	0.008419	1.24e-16	35371
B3GNT8	rs35910824	19	41052992	T	C	0.03923	0.1937	0.021607	3.11e-19	35370
B4GALT1	rs150548975	9	33661761	T	C	0.01939	-0.1636	0.02944	2.74e-08	35340
B4GALT1	rs7019909	9	33113324	T	C	0.09232	0.2948	0.01396	5.43e-99	35340
B4GALT1	rs17223551	9	32876585	G	A	0.04633	0.1086	0.019367	2.05e-08	35339
B4GALT2	rs3762423	1	43979995	C	T	0.03043	-0.5491	0.022861	1.74e-127	35363
B4GALT2	rs148707035	1	43467362	G	A	0.02267	-0.1674	0.027738	1.59e-09	35366
B4GALT6	rs2421524	18	32606167	T	C	0.00511	1.4475	0.058808	8.98e-134	35335
B4GALT6	rs17744336	18	32487701	TGTACAGGAT	TGTACATGAT	0.04576	0.2583	0.020083	7.43e-38	35335
B4GALT6	rs144333451	18	31885600	G	T	0.01679	0.5846	0.032501	2.47e-72	35339
B4GALT6	rs59477943	18	31556721	G	A	0.03496	-0.9248	0.017513	0	35337
B4GALT6	rs17710831	18	30682493	G	A	0.43913	-0.0673	0.008433	1.45e-15	35335
B4GALT7	rs80019554	5	178390998	C	T	0.04817	-0.25	0.019943	4.74e-36	35357
B4GALT7	rs749462	5	178263199	A	C	0.02634	-0.4687	0.026222	1.87e-71	35361
B4GALT7	rs187579051	5	177926174	T	C	0.02332	-0.6668	0.027737	1.06e-127	35358
B4GALT7	rs75331352	5	177154655	G	A	0.02428	-0.5833	0.026789	4.1e-105	35367
B4GALT7	rs80158108	5	176705107	A	G	0.03128	-0.4591	0.023876	2.14e-82	35367
BCAM	rs563366239	19	44832739	G	A	0.01825	1.2352	0.024076	0	35367
BCAT2	rs4801775	19	48800787	ACCTAGTTTTTTTTTC	ACCTAGTTTTTTTTTT	0.23158	-0.164	0.009317	2.38e-69	35376
BCHE	rs183246280	3	166186032	A	G	0.00831	-0.5171	0.046129	3.65e-29	35340
BCHE	rs697356	3	165718150	C	G	0.36502	-0.3606	0.006236	0	35338
BCHE	rs76761332	3	165566159	CC	TC	0.03134	-0.2756	0.02362	1.86e-31	35343
BCL10	rs12717764	1	85454536	C	G	0.32701	0.0563	0.008559	4.77e-11	35335
BDH2	rs17033669	4	103464338	T	G	0.1901	0.0718	0.010151	1.51e-12	35343
BDH2	rs2711897	4	103102410	T	C	0.387	0.201	0.008038	5.19e-138	35345
BDH2	rs28444377	4	102839093	C	A	0.23325	0.0855	0.009289	3.42e-20	35346
BDNF	rs10501089	11	27767312	T	C	0.07064	0.1294	0.015865	3.45e-16	35360
BDNF	rs10501089	11	27767312	T	C	0.07064	0.1625	0.016105	6.1e-24	35360
BDNF	rs144178847	11	27633375	AT	AG	0.08542	0.0877	0.014674	2.28e-09	35361
BET1L	rs55966801	11	200343	C	T	0.24599	0.1214	0.009122	2.07e-40	35342
BID	rs151268390	22	17734618	C	A	0.01311	-0.3373	0.035496	2.05e-21	35344
BIN1	rs35103166	2	127124606	C	T	0.34953	0.1306	0.008389	1.2e-54	35368
BIN1	rs2404176	2	127027827	A	G	0.47375	0.0454	0.007976	1.26e-08	35369
BLVRB	rs117839078	19	40449042	T	C	0.00578	-0.2782	0.050433	3.46e-08	35374
BLVRB	rs34366758	19	40413617	A	G	0.00414	-0.8658	0.06177	1.24e-44	35374
BMP1	rs1126931	8	22164420	T	C	0.2023	-0.0864	0.010199	2.42e-17	35365
BMP7	rs6123685	20	57260984	A	G	0.23171	0.0628	0.009637	7.2e-11	35388
BMPER	rs1861365	7	34072960	TTT	ATT	0.22077	-0.1235	0.009828	3.24e-36	35341
BMPER	rs201897458	7	33743596	T	C	0.05248	-0.1992	0.018143	4.8e-28	35345
BMPER	rs144850853	7	33641432	A	G	0.02969	0.1482	0.024125	8.1e-10	35341
BOC	rs9866486	3	113896986	A	C	0.03908	0.1272	0.021275	2.25e-09	35365
BOC	rs4682481	3	113265008	T	C	0.16318	0.2676	0.011109	3.25e-128	35366
BOC	rs66819830	3	113132266	G	A	0.29739	-0.0682	0.009029	4.23e-14	35368
BOC	rs76491164	3	112634853	G	T	0.02633	-0.167	0.025872	1.08e-10	35359
BOLA1	rs1260418	1	150417906	CTTTTTCTCTCTCTCTCTTTCTTTCTTTCTTT	CTTTTTCTCTCTCTCTCTTTCTTTCTTTCTTC	0.31674	-0.1492	0.008591	1.44e-67	35360
BOLA1	rs375168340	1	149875086	C	T	0.10896	0.5767	0.01051	0	35352
BOLA1	rs12089065	1	149743406	C	T	0.11237	0.4888	0.010161	0	35347
BOLA3	rs7562297	2	74158578	A	G	0.40832	-0.1134	0.008146	4.76e-44	35352
BPGM	rs6467547	7	134649174	TTTTTTTT	GTTTTTTT	0.47245	0.0485	0.008105	2.18e-09	35347
BPHL	rs200978408	6	3179856	T	C	0.07777	0.1921	0.015149	7.6e-37	35376
BPHL	rs9503407	6	3143886	C	T	0.07547	0.2067	0.015216	4.93e-42	35376
BPI	rs220535	20	38638231	C	T	0.41407	-0.0711	0.008939	1.81e-15	35377
BPI	rs6014745	20	38329202	GACAGAGGGAGGGAGTCG	AACAGAGGGAGGGAGTCG	0.08629	-0.6688	0.011984	0	35375
BPI	rs3746476	20	38311767	G	A	0.09995	-0.6473	0.011176	0	35375
BPI	rs2346066	20	38290162	CG	CA	0.41177	-0.3646	0.006783	0	35368
BPI	rs183709480	20	37307590	A	C	0.02063	-0.1797	0.030972	6.55e-09	35366
BPIFA2	rs3818222	20	33225117	A	G	0.4925	-0.0768	0.008193	7e-21	35367
BPIFB1	rs293728	20	33345474	C	T	0.23323	-0.1664	0.009816	1.87e-64	35366
BPIFB1	rs117258330	20	33303949	C	T	0.01488	-1.0193	0.033599	3.67e-202	35364
BPIFB1	rs6059076	20	33094183	T	A	0.497	-0.3346	0.006205	0	35365
BPNT1	rs12404566	1	220200137	A	T	0.19696	0.0689	0.010049	7.06e-12	35355
BRSK2	rs4255564	11	1384495	T	C	0.21458	-0.1739	0.009808	2.48e-70	35358
BRSK2	rs10794293	11	1105031	T	C	0.42362	0.0531	0.008195	9.21e-11	35353
BST1	rs10007824	4	15734426	G	A	0.17325	-0.3375	0.010449	6.88e-229	35363
BST1	rs73235018	4	15495006	T	A	0.02178	-1.232	0.016638	0	35365
BST1	rs12649187	4	15474620	C	A	0.01731	-1.2452	0.018999	0	35365
BST1	rs116152416	4	15472842	C	T	0.02092	-1.0991	0.016628	0	35365
BST1	rs115691060	4	15427478	T	C	0.02965	0.5115	0.02379	1.52e-102	35365
BST1	rs148615120	4	15386855	A	G	0.04562	0.1953	0.019242	3.32e-24	35365
BST1	rs112500385	4	15241317	A	C	0.05532	0.2955	0.017354	5.12e-65	35365
BST1	rs552379823	4	15178110	C	T	0.01837	0.2515	0.029671	2.33e-17	35365
BST1	rs144572272	4	15157963	C	T	0.02353	-0.9948	0.01559	0	35365
BTC	rs28549760	4	74794307	C	A	0.09469	-0.2084	0.013673	1.86e-52	35342
BTC	rs62316276	4	74744600	C	T	0.06783	0.1403	0.01573	4.69e-19	35342
BTD	rs62234692	3	16571270	T	C	0.04231	-0.2282	0.020936	1.16e-27	35368
BTD	rs842275	3	16223756	T	G	0.19002	-0.0616	0.010773	1.08e-08	35369
BTD	rs17485446	3	15573416	C	T	0.01386	-0.5285	0.035395	2.06e-50	35369
BTD	rs13100619	3	15508460	C	A	0.05071	-0.9375	0.014681	0	35369
BTD	rs75901608	3	15329466	C	A	0.07124	0.1339	0.016204	1.42e-16	35368
BTN3A3	rs145623467	6	27326794	A	G	0.01332	0.4833	0.037954	3.84e-37	35419
BTN3A3	rs12210888	6	27042800	A	G	0.01765	0.4847	0.031686	8.01e-53	35377
BTN3A3	rs185035160	6	26839659	T	A	0.07552	0.1529	0.016026	1.42e-21	35377
BTN3A3	rs373157302	6	26746900	G	C	0.10888	-0.9308	0.009406	0	35377
BTN3A3	rs114803514	6	26506961	G	C	0.02243	-1.0352	0.027719	2.95e-305	35377
BTN3A3	rs181495772	6	26273723	G	A	0.00985	0.5754	0.04242	6.52e-42	35376
BTNL8	rs76546858	5	181070075	T	C	0.08906	0.1137	0.014023	5.14e-16	35318
BTNL8	rs2387717	5	180938097	GGAGATGAATCAGAAGA	GGAGATAAATCAGAAGA	0.48411	0.1512	0.007969	2.82e-80	35323
C1orf198	rs56148170	1	230872285	G	A	0.12962	0.1438	0.011993	3.99e-33	35365
C1QC	rs140210111	1	23404871	A	C	0.00837	0.5161	0.046694	2.12e-28	35372
C1QC	rs145803414	1	22673384	C	G	0.01566	-0.3709	0.033968	9.33e-28	35368
C1QC	rs66939455	1	22665760	G	A	0.05314	-0.124	0.018967	6.24e-11	35369
C1QC	rs74909167	1	22643939	A	G	0.01444	-0.3116	0.03557	1.95e-18	35369
C1QC	rs79330282	1	22589398	TTAAG	ATAAG	0.06863	0.6175	0.012398	0	35369
C1QC	rs12034618	1	22586417	T	C	0.13997	0.2941	0.012161	3.29e-129	35369
C1QC	rs60366177	1	22154813	T	C	0.0079	0.6977	0.049728	1.02e-44	35374
C1QC	rs12133345	1	21987609	A	C	0.01645	0.5053	0.033037	8.29e-53	35373
C1QC	rs113877852	1	21892799	G	A	0.01415	-0.202	0.034867	6.9e-09	35374
C1QC	rs41266007	1	21842832	T	C	0.04003	-0.1682	0.021472	4.74e-15	35375
C1QL1	rs139098453	17	45217221	C	T	0.03249	0.1357	0.023323	5.94e-09	35365
C1QL1	rs77184475	17	45083326	AAAAAAAATTT	AAAAAAAATTA	0.1473	-0.1683	0.011557	4.86e-48	35368
C1QL1	rs7225162	17	44958892	T	C	0.48076	-0.202	0.008123	1.63e-136	35368
C1QTNF3	rs72745308	5	34059524	C	G	0.08906	0.0835	0.014204	4.14e-09	35378
C1QTNF3	rs840390	5	34018518	A	G	0.13114	-0.1854	0.011973	4.42e-54	35383
C1QTNF5	rs514808	11	119370410	G	A	0.10475	-0.1128	0.013598	1.08e-16	35377
C1QTNF5	rs9640	11	119339269	A	T	0.13479	0.2796	0.012133	1.65e-117	35376
C1QTNF9	rs11840418	13	24359488	T	C	0.29443	-0.209	0.008677	3.49e-128	35377
C1S	rs11064385	12	6786059	A	G	0.37878	-0.0748	0.008588	3.05e-18	35391
C1S	rs10774428	12	6368235	G	C	0.26299	0.0541	0.009494	1.21e-08	35372
C1S	rs9645765	12	6007291	G	A	0.08681	-0.1305	0.014624	4.5e-19	35376
C3	rs2230199	19	6718376	C	G	0.2387	0.1035	0.009405	3.62e-28	35371
C4BPA	rs41314532	1	207683877	A	G	0.03285	0.2264	0.023453	4.75e-22	35370
C4BPA	rs115075067	1	207514208	G	A	0.03776	-0.1353	0.022048	8.43e-10	35369
C4BPA	rs181399290	1	207368687	T	C	0.01438	0.282	0.034359	2.26e-16	35375
C4BPA	rs2808466	1	207100406	C	T	0.11154	0.4921	0.010956	0	35369
C4BPA	rs114199706	1	206941343	T	C	0.02172	0.2919	0.028519	1.38e-24	35374
C5	rs149409102	9	121641960	TTCTCTCTCTCTCTC	TTCTCTCTCTCTCTT	0.0486	-0.118	0.019534	1.53e-09	35373
C5	rs75882724	9	121081687	A	G	0.10905	-0.1188	0.013252	3.1e-19	35374
C5	rs41260544	9	120981974	G	A	0.08623	0.1654	0.014212	2.63e-31	35376
C5	rs189831183	9	120636911	A	G	0.03597	0.1992	0.021775	5.79e-20	35387
C6	rs436077	5	41260998	AAGACG	AAGACA	0.07752	0.2848	0.01524	6.27e-78	35357
C6	rs77444140	5	41171293	A	G	0.02383	-0.5174	0.026362	9.09e-86	35357
C6	rs10067548	5	40186614	A	G	0.02341	-0.309	0.027134	4.81e-30	35360
C7	rs429017	5	41262989	A	G	0.30194	0.346	0.007238	0	35357
C7	rs74480769	5	40972109	G	A	0.02191	-1.2803	0.022097	0	35357
C7	rs6884484	5	40809304	G	T	0.44208	0.096	0.008544	2.71e-29	35358
C8G	rs10781522	9	136920601	A	G	0.38455	-0.3559	0.006528	0	35258
C9	rs1818782	5	39424526	C	A	0.34079	-0.0759	0.008749	4.14e-18	35363
CA1	rs117634905	8	85629747	G	A	0.00789	-1.0942	0.045695	1.02e-126	35347
CA1	rs2725290	8	85374801	C	T	0.19372	0.1008	0.01007	1.38e-23	35349
CA1	rs140174489	8	84820669	T	C	0.03311	-0.1359	0.023046	3.7e-09	35348
CA10	rs117399000	17	52136371	A	G	0.02683	-0.5585	0.025551	6.55e-106	35360
CA10	rs2938140	17	52099141	T	C	0.46038	-0.1423	0.008394	1.85e-64	35360
CA10	rs2106331	17	51660546	A	G	0.31975	-0.0889	0.008999	5.15e-23	35362
CA11	rs2303147	19	48639768	C	T	0.16165	-0.1823	0.010722	7.98e-65	35377
CA13	rs78400396	8	85177057	G	C	0.0817	-0.5622	0.011858	0	35349
CA13	rs1534040	8	84989048	CGGTGATTTTTCTTTCT	TGGTGATTTTTCTTTCT	0.0596	-0.4672	0.016627	1.03e-173	35349
CA3	rs193257820	8	85917901	A	G	0.04523	0.1636	0.019626	7.71e-17	35348
CA3	rs112126364	8	85551362	A	G	0.02406	0.2665	0.026386	5.53e-24	35349
CA3	rs2072696	8	85438822	C	G	0.24779	-0.1951	0.009333	4.98e-97	35349
CA3	rs1387065	8	84722571	C	T	0.02267	-0.1582	0.0275	8.79e-09	35348
CA3	rs192681919	8	84486359	G	A	0.0109	0.3744	0.039192	1.26e-21	35348
CA6	rs111948546	1	9743109	C	G	0.01271	-0.2459	0.039801	6.48e-10	35391
CA6	rs61502331	1	9077478	T	C	0.02707	-0.301	0.027469	6.09e-28	35385
CA6	rs145424936	1	8978433	CAAGACCATCCTGGCCAACACA	CAAGACCATCCTGGCTAACACA	0.02213	-0.3196	0.030785	3e-25	35386
CA6	rs12059715	1	8955890	GAAAAC	GAAAAT	0.0335	0.5697	0.024888	5.72e-116	35389
CA6	rs2274328	1	8949385	C	A	0.47526	-0.4124	0.005843	0	35389
CA6	rs2781086	1	8938554	A	C	0.06174	0.3567	0.018571	3.21e-82	35389
CA6	rs61747125	1	8335614	T	C	0.01354	0.4548	0.038524	3.66e-32	35388
CA8	rs7819622	8	60910566	A	G	0.13411	0.151	0.01173	6.39e-38	35350
CA8	rs76601506	8	60587171	A	G	0.0224	-0.1723	0.026853	1.4e-10	35350
CA8	rs74701322	8	60244268	G	A	0.02099	0.432	0.02761	3.51e-55	35350
CA8	rs56227154	8	60238324	G	C	0.40113	0.3686	0.006803	0	35350
CA8	rs71521474	8	60046762	T	A	0.19607	0.0782	0.010085	8.92e-15	35350
CA8	rs74985355	8	59610315	A	G	0.01592	0.3072	0.031925	6.42e-22	35350
CACNA2D3	rs9840584	3	55770368	C	T	0.03509	0.1882	0.022614	8.62e-17	35350
CACNA2D3	rs78258914	3	54879582	C	G	0.10776	0.2715	0.013171	2.05e-94	35350
CACNA2D3	rs13062287	3	54786119	C	T	0.15535	-0.1058	0.011517	4.06e-20	35348
CACNA2D3	rs148477941	3	54419788	C	T	0.06426	-0.1458	0.01684	4.8e-18	35346
CACNA2D3	rs9878608	3	54123032	G	C	0.4264	0.2196	0.008313	8.92e-154	35348
CACNA2D3	rs147660324	3	53319135	A	G	0.03477	-0.1524	0.022507	1.28e-11	35351
CACYBP	rs200453346	1	174489569	G	A	0.0944	-0.2011	0.013746	1.82e-48	35342
CADM1	rs11215406	11	115194362	C	T	0.31628	0.1517	0.008662	1.14e-68	35371
CALCB	rs10766205	11	15070774	A	G	0.2753	0.2492	0.008738	6.58e-179	35369
CALCB	rs531272501	11	14307236	AAA	CAA	0.02108	-0.2012	0.026976	8.75e-14	35369
CALCB	rs10832218	11	14159628	C	T	0.39808	-0.0502	0.008074	5.06e-10	35370
CALCOCO2	rs318100	17	48876256	ACCTCAGCCTCCG	ACCTCAGCCTCCT	0.16841	-0.1134	0.010709	3.35e-26	35357
CAMK2D	rs6836139	4	113749800	C	T	0.49222	0.0439	0.00797	3.63e-08	35361
CAPG	rs62162757	2	85429665	A	C	0.32789	0.195	0.008686	1.31e-111	35342
CAPG	rs950362	2	85349849	A	G	0.0169	-1.2075	0.025239	0	35344
CAPG	rs72934690	2	85303276	A	G	0.06118	-0.1444	0.017065	2.63e-17	35344
CAPG	rs78163036	2	85119269	A	G	0.16503	0.0709	0.010993	1.12e-10	35343
CAPN2	rs1109223	1	223663031	A	G	0.35125	-0.0869	0.008746	2.92e-23	35361
CASP3	rs111667591	4	184671855	G	A	0.11822	-0.2269	0.012542	3.74e-73	35391
CASS4	rs2426628	20	56451641	A	G	0.07908	-0.105	0.014851	1.55e-12	35376
CAT	rs769218	11	34449132	A	G	0.21994	-0.212	0.009637	2.99e-107	35374
CAT	rs2755171	11	34328076	G	T	0.25301	0.0905	0.009122	3.36e-23	35368
CBL	rs73564493	11	119185564	A	G	0.0507	-0.2542	0.01826	4.73e-44	35371
CBLN1	rs72792061	16	49954669	AC	AA	0.0328	-0.373	0.024395	8.92e-53	35368
CBLN1	rs79190220	16	49828014	C	T	0.02453	-0.24	0.028198	1.72e-17	35368
CBLN1	rs114398277	16	49461811	A	G	0.03315	-0.4081	0.024627	1.12e-61	35363
CBLN1	rs150223591	16	49455512	A	C	0.00922	0.3611	0.047752	3.97e-14	35364
CBLN1	rs117959836	16	49454279	T	C	0.0389	0.2499	0.023295	7.55e-27	35364
CBLN1	rs27817	16	49422380	G	A	0.02445	0.5152	0.028831	2.03e-71	35364
CBLN1	rs62029101	16	49379117	G	A	0.05247	0.2192	0.019742	1.21e-28	35365
CBLN4	rs1036491	20	55980132	C	A	0.17052	-0.1517	0.011082	1.18e-42	35388
CBLN4	rs6024417	20	55794632	G	A	0.29741	-0.1539	0.009032	4.16e-65	35388
CBLN4	rs7351418	20	55721241	T	C	0.34464	0.1538	0.008695	5.19e-70	35390
CBLN4	rs601279	20	55605367	A	C	0.42207	-0.0511	0.008385	1.1e-09	35389
CBLN4	rs78604342	20	55439565	T	C	0.04871	-0.1666	0.019484	1.23e-17	35380
CBR1	rs149505588	21	36593035	A	C	0.02727	-0.1561	0.024692	2.58e-10	35370
CBR1	rs144546223	21	36540772	TGATAAACA	TGATAAATA	0.00603	-0.5904	0.052261	1.36e-29	35370
CBR1	rs16993864	21	36074301	A	C	0.02638	-0.9106	0.024356	6.44e-306	35374
CBR1	rs76856299	21	35945598	C	A	0.04844	0.1437	0.01889	2.8e-14	35374
CBR1	rs137938628	21	35649938	A	T	0.03207	0.1388	0.022461	6.43e-10	35372
CBR3	rs187547379	21	36339633	A	G	0.03779	0.2137	0.020867	1.3e-24	35385
CBR3	rs73202267	21	36299264	TCCTTT	CCCTTT	0.03428	0.1531	0.022481	9.74e-12	35382
CBR3	rs11911678	21	36110704	A	G	0.29042	-0.3512	0.00728	0	35383
CBR3	rs2255893	21	35968360	A	G	0.41381	0.0771	0.008204	5.59e-21	35383
CCDC126	rs4722253	7	23697056	G	C	0.40807	-0.0684	0.008403	3.95e-16	35372
CCDC126	rs7781145	7	23586983	A	C	0.25601	0.3065	0.009372	1.33e-234	35372
CCDC126	rs1005786	7	23106218	C	G	0.43647	-0.0711	0.008396	2.49e-17	35371
CCDC126	rs115622312	7	22701305	T	C	0.15219	0.0651	0.011651	2.3e-08	35372
CCDC80	rs9821100	3	112656242	A	G	0.36586	0.0924	0.008492	1.42e-27	35354
CCL11	rs2215183	17	34232623	C	T	0.43858	-0.1046	0.008148	1.02e-37	35374
CCL11	rs56024423	17	34173890	T	C	0.1585	0.0693	0.011229	6.75e-10	35372
CCL17	rs72788072	16	57477104	C	G	0.05063	-0.2214	0.019313	2e-30	35372
CCL17	rs62037104	16	57401753	A	C	0.02622	0.4694	0.026108	2.85e-72	35373
CCL17	rs9921051	16	57340522	A	G	0.05923	0.3001	0.017629	5.57e-65	35373
CCL17	rs71375907	16	57286010	G	T	0.08794	0.0903	0.015089	2.17e-09	35373
CCL19	rs72737142	9	34666516	T	G	0.06598	0.0891	0.016222	3.96e-08	35350
CCL21	rs10814194	9	35053111	C	T	0.21818	0.0643	0.009789	5.09e-11	35351
CCL21	rs10972211	9	34729993	A	G	0.14707	0.1461	0.011399	1.31e-37	35349
CCL22	rs72788072	16	57477104	C	G	0.05063	0.134	0.019072	2.13e-12	35372
CCL22	rs62037104	16	57401753	A	C	0.02622	-0.651	0.025649	4.03e-142	35373
CCL22	rs9921051	16	57340522	A	G	0.05923	0.266	0.017403	9.72e-53	35373
CCL22	rs71375907	16	57286010	G	T	0.08794	-0.2383	0.014839	4.93e-58	35373
CCL22	rs289746	16	56986293	T	C	0.29765	-0.0756	0.009134	1.26e-16	35367
CCL22	rs140133389	16	56929523	TGGCGG	TGGGGG	0.06007	-0.1068	0.017483	1e-09	35370
CCL22	rs1123507	16	56871338	T	C	0.13183	-0.093	0.012296	3.93e-14	35369
CCL25	rs118050938	19	8117290	A	G	0.02916	0.1512	0.025187	1.94e-09	35377
CCL25	rs77152071	19	8085946	G	C	0.06226	-0.5954	0.01749	5.18e-254	35377
CCL25	rs146052929	19	8030043	C	T	0.03883	-0.9722	0.016064	0	35377
CCL7	rs144488620	17	34625113	C	G	0.01133	-0.2184	0.038289	1.17e-08	35364
CCL7	rs12451323	17	34307079	C	T	0.13553	-0.5669	0.00943	0	35373
CCL7	rs140905292	17	34188515	A	G	0.2202	-0.1159	0.010034	7.29e-31	35374
CCL7	rs111629662	17	34028038	A	G	0.0167	0.711	0.031846	2.07e-110	35368
CCL7	rs75365264	17	34017746	G	A	0.01273	-0.2332	0.036767	2.26e-10	35368
CCL8	rs16970010	17	34536843	G	C	0.06967	0.1239	0.01652	6.38e-14	35371
CCL8	rs74591811	17	34434581	G	A	0.1062	-0.1424	0.013586	1.05e-25	35370
CCL8	rs141118248	17	34420500	G	A	0.02191	-0.5153	0.02813	5.87e-75	35371
CCL8	rs9895412	17	34349743	G	A	0.22465	0.3336	0.009923	9.08e-248	35369
CCL8	rs16969454	17	34308534	C	T	0.23203	0.3699	0.007014	0	35373
CCL8	rs2079662	17	34174256	T	C	0.09829	-0.5724	0.009954	0	35372
CCL8	rs7207988	17	34127194	G	T	0.24592	0.1432	0.009675	1.43e-49	35371
CCL8	rs75365264	17	34017746	G	A	0.01273	-0.4379	0.037177	5.03e-32	35368
CCNH	rs2230641	5	87399457	G	A	0.20218	-0.0963	0.009848	1.39e-22	35344
CCS	rs537448	11	66575140	A	G	0.46405	-0.0669	0.00803	8.02e-17	35354
CCT5	rs11557652	5	10256060	T	A	0.03389	-0.1539	0.0227	1.2e-11	35358
CD109	rs138578493	6	74661203	T	G	0.02584	0.4807	0.025071	6.14e-82	35343
CD109	rs112102710	6	74004145	G	C	0.00946	0.3511	0.04181	4.56e-17	35344
CD109	rs9350500	6	73699314	A	T	0.27989	-0.3582	0.006555	0	35342
CD109	rs186802973	6	73273419	G	C	0.03406	-0.2988	0.022006	5.4e-42	35338
CD109	rs2840793	6	72747314	C	T	0.42234	0.0596	0.008106	1.95e-13	35335
CD14	rs5744454	5	140633982	G	T	0.30745	-0.2387	0.008824	3.58e-161	35363
CD14	rs5744454	5	140633982	G	T	0.30745	-0.1895	0.008721	1.07e-104	35363
CD14	rs114928388	5	140383553	A	G	0.03808	0.189	0.021038	2.62e-19	35363
CD14	rs114928388	5	140383553	A	G	0.03808	0.2585	0.021339	8.89e-34	35363
CD14	rs192900523	5	140024507	A	G	0.05256	0.1272	0.01835	4.15e-12	35360
CD14	rs78656209	5	139853212	A	G	0.04859	0.115	0.019141	1.88e-09	35357
CD160	rs3753436	1	145716953	C	T	0.46088	-0.1313	0.007922	1.09e-61	35361
CD177	rs78112898	19	44062222	A	G	0.01509	-0.3984	0.036373	6.42e-28	35362
CD177	rs62116612	19	43975436	C	G	0.04212	0.3204	0.022072	9.58e-48	35363
CD177	rs4239526	19	43656050	C	T	0.27982	-0.2232	0.00971	6.2e-117	35359
CD177	rs4803617	19	43363506	A	G	0.33054	0.3659	0.00523	0	35347
CD177	rs77832877	19	43228889	C	T	0.00953	-0.6254	0.044625	1.27e-44	35355
CD177	rs188755196	19	43206851	A	C	0.02135	0.7872	0.030386	5.57e-148	35356
CD177	rs149067422	19	43075951	A	G	0.02093	0.183	0.030071	1.16e-09	35356
CD177	rs138605473	19	42851501	T	G	0.02091	1.1741	0.017378	0	35357
CD200	rs1879514	3	112308988	T	G	0.24191	0.0676	0.009224	2.32e-13	35358
CD200	rs140118126	3	112177711	T	A	0.02996	-0.1423	0.023465	1.32e-09	35358
CD200R1	rs62263730	3	112859161	A	G	0.3474	0.1152	0.008424	1.43e-42	35363
CD209	rs72998492	19	7692729	C	T	0.25477	-0.0544	0.00923	3.78e-09	35371
CD274	rs1411262	9	5459419	T	C	0.25993	-0.2424	0.00887	1.91e-164	35368
CD300A	rs117162506	17	75176080	A	G	0.02242	-0.3234	0.028783	2.72e-29	35381
CD300A	rs59728170	17	74569905	A	G	0.06257	0.3654	0.017389	4.91e-98	35380
CD300A	rs2706525	17	74449620	A	G	0.17963	-0.5624	0.007948	0	35377
CD300A	rs7225955	17	74434720	C	T	0.01359	-0.4124	0.036586	1.81e-29	35374
CD300A	rs1320040	17	74374262	C	T	0.22043	-0.1159	0.010306	2.42e-29	35372
CD300A	rs75186766	17	74299355	T	G	0.00767	-0.3708	0.046523	1.58e-15	35379
CD300A	rs6501688	17	74055879	G	A	0.10525	0.0953	0.013995	9.78e-12	35371
CD300C	rs72844326	17	74462952	G	T	0.04222	-0.6071	0.020092	1.45e-200	35377
CD300C	rs75186766	17	74299355	T	G	0.00767	-0.5707	0.044989	7.13e-37	35379
CD33	rs12974855	19	51685899	A	G	0.14434	-0.0927	0.013988	3.42e-11	35381
CD33	rs12985109	19	51210270	G	C	0.08947	-0.7696	0.009992	0	35375
CD33	rs1710384	19	51141244	A	T	0.19393	-0.1502	0.012429	1.27e-33	35372
CD33	rs2691273	19	51092879	A	G	0.4595	0.1065	0.009806	1.78e-27	35374
CD36	rs117069465	7	81154540	T	C	0.00941	-0.3866	0.042844	1.82e-19	35345
CD36	rs6961069	7	80589645	T	C	0.4452	0.1637	0.008224	3.6e-88	35347
CD36	rs6467220	7	80516910	C	T	0.29028	0.0506	0.009078	2.49e-08	35347
CD4	rs11615628	12	6794465	A	G	0.29305	-0.0511	0.008692	4.14e-09	35390
CD46	rs10746399	1	207770727	C	T	0.45255	-0.2398	0.008173	3.18e-189	35370
CD46	rs60467252	1	207651037	A	G	0.12495	0.0839	0.012446	1.57e-11	35370
CD48	rs11585158	1	160551229	G	A	0.01445	-0.7547	0.034323	3.75e-107	35356
CD55	rs12032925	1	208107752	G	T	0.13016	-0.0881	0.012355	9.97e-13	35368
CD55	rs2179634	1	207889722	A	G	0.32448	0.059	0.008954	4.43e-11	35369
CD55	rs4844574	1	207199596	C	G	0.22014	-0.393	0.007823	0	35370
CD55	rs72742944	1	207127988	A	G	0.05632	-0.2753	0.017933	3.44e-53	35369
CD55	rs3024507	1	206770732	T	C	0.02156	-0.1815	0.029368	6.4e-10	35374
CD58	rs61789232	1	116551018	C	T	0.0211	0.6655	0.02745	7.6e-130	35344
CD59	rs7936674	11	33824431	G	A	0.35567	-0.1469	0.008458	1.43e-67	35357
CD68	rs12944480	17	7510491	A	G	0.07593	-0.1109	0.015301	4.23e-13	35375
CD7	rs3176831	17	82314615	T	C	0.04122	-0.4495	0.019569	9.29e-117	35011
CD7	rs140403190	17	82263032	TAGCCAGGG	TAGCCAGGC	0.02719	0.1492	0.023656	2.84e-10	35014
CD7	rs118126964	17	82218823	T	C	0.02107	0.1994	0.027265	2.6e-13	35021
CD72	rs34791102	9	35612981	A	G	0.06974	0.2264	0.015734	6.05e-47	35351
CD72	rs10972306	9	35083802	T	C	0.01747	0.2161	0.030133	7.42e-13	35351
CD86	rs2681416	3	122098766	A	G	0.33997	0.0545	0.00834	6.37e-11	35368
CD8A	rs3020728	2	86786648	C	A	0.19571	0.3939	0.007981	0	35345
CDCP1	rs149942090	3	45430264	G	A	0.21005	-0.0596	0.010199	5.1e-09	35346
CDCP1	rs2276862	3	45146293	G	C	0.17419	-0.2934	0.010682	4.47e-166	35346
CDCP1	rs7618923	3	45089233	T	C	0.17387	-0.1308	0.010839	1.57e-33	35346
CDCP1	rs4682944	3	44188243	T	C	0.18911	0.0645	0.010483	7.62e-10	35346
CDH17	rs112986157	8	95119239	C	T	0.22063	0.057	0.009776	5.53e-09	35350
CDH17	rs7833351	8	94169950	A	G	0.31181	-0.2677	0.00861	3.28e-212	35351
CDH17	rs2446871	8	94152281	A	C	0.46959	0.1451	0.008125	2.48e-71	35351
CDH17	rs3115920	8	93940980	T	C	0.05921	-0.15	0.017266	3.71e-18	35351
CDH17	rs13257844	8	93242011	G	A	0.33278	-0.0664	0.008593	1.1e-14	35352
CDH5	rs10852432	16	66368612	C	T	0.46499	0.1069	0.008086	6.73e-40	35367
CDKN1B	rs111909987	12	12699174	G	C	0.09925	0.1207	0.013335	1.42e-19	35371
CDKN2D	rs117717044	19	10633567	T	C	0.00493	-0.3417	0.057803	3.39e-09	35368
CDNF	rs61738953	10	14820083	G	C	0.0401	-0.757	0.020946	5.29e-286	35366
CDON	rs11824101	11	126028425	G	A	0.0702	-0.6619	0.012991	0	35370
CEACAM8	rs10402361	19	42578696	T	A	0.08191	-0.1022	0.014969	8.63e-12	35369
CEL	rs592267	9	133065586	T	C	0.02368	0.9701	0.027683	5.06e-269	35372
CEL	rs141668780	9	133059809	C	T	0.03346	-0.1555	0.023622	4.61e-11	35372
CEL	rs74673858	9	132987670	C	T	0.02982	0.3509	0.02473	1.07e-45	35367
CEL	rs1108373	9	132497777	C	T	0.07112	-0.1096	0.016763	6.23e-11	35372
CETN3	rs4873	5	90407824	G	C	0.28903	-0.0794	0.008817	2.14e-19	35343
CFH	rs10922098	1	196695521	T	C	0.40011	-0.0493	0.008248	2.27e-09	35338
CFHR1	rs10801595	1	197193382	AAACAAAAAAAAAAAC	AAACAAAAAAAAAACC	0.26289	0.3513	0.006537	0	35338
CFHR1	rs115911442	1	196786974	A	G	0.05836	0.1289	0.01628	2.42e-15	35338
CFHR1	rs72742264	1	195930315	T	G	0.10737	-0.1531	0.012938	2.64e-32	35339
CFHR2	rs45500702	1	197508630	A	G	0.02021	-0.2388	0.027263	1.97e-18	35341
CFHR2	rs115660785	1	197074127	A	G	0.07418	0.4086	0.014357	3.71e-178	35338
CFHR2	rs113406799	1	196815650	A	T	0.01549	0.5058	0.031223	5.1e-59	35338
CFHR2	rs114645367	1	196747868	A	G	0.02504	-1.213	0.014552	0	35339
CFHR2	rs77169325	1	196570208	A	C	0.01789	0.1857	0.028264	5.03e-11	35338
CFHR2	rs12134610	1	196453696	G	A	0.0995	-0.554	0.007711	0	35338
CFHR2	rs17696917	1	196275511	C	T	0.01912	-0.8972	0.027601	8.89e-232	35337
CFHR2	rs115426048	1	196267383	A	C	0.0116	0.3214	0.03561	1.79e-19	35337
CFHR2	rs76456535	1	196250626	C	T	0.04643	-0.7029	0.010914	0	35337
CFHR2	rs142004652	1	196035019	A	G	0.00416	0.5802	0.06178	5.93e-21	35336
CFHR3	rs10922098	1	196695521	T	C	0.40011	-0.108	0.007987	1.17e-41	35338
CFHR4	rs150341343	1	197386406	T	A	0.01129	0.6758	0.039239	1.79e-66	35340
CFHR4	rs115122843	1	197345458	A	G	0.01019	0.575	0.038856	1.5e-49	35339
CFHR4	rs139045233	1	197293136	T	A	0.01578	0.8062	0.032536	1.51e-135	35338
CFHR4	rs181976646	1	197211824	C	A	0.00334	-0.4694	0.072616	1.02e-10	35338
CFHR4	rs184080912	1	196880806	A	C	0.045	0.8453	0.010881	0	35338
CFHR4	rs186546458	1	196845929	G	C	0.04461	0.7482	0.010882	0	35338
CFHR4	rs12746361	1	196657673	T	G	0.02967	0.3559	0.023116	1.73e-53	35338
CFHR4	rs150298425	1	196633164	C	T	0.03518	0.3213	0.02171	1.47e-49	35338
CFHR4	rs72732292	1	196600304	G	A	0.01524	0.7116	0.032365	3.85e-107	35338
CFHR4	rs2477355	1	196271205	A	C	0.35483	-0.4613	0.004613	0	35337
CFHR4	rs148789508	1	196146044	A	G	0.01251	-0.5697	0.035536	7.69e-58	35337
CFHR4	rs143811002	1	196081932	T	C	0.00932	-0.4153	0.039837	1.91e-25	35337
CFHR5	rs115660785	1	197074127	A	G	0.07418	0.1906	0.015156	2.87e-36	35338
CFHR5	rs12134610	1	196453696	G	A	0.0995	-0.0745	0.013476	3.23e-08	35338
CFHR5	rs116688712	1	196313843	CATTACTATATATATAC	GATTACTATATATATAC	0.03037	-0.956	0.018956	0	35336
CFHR5	rs76456535	1	196250626	C	T	0.04643	-0.1312	0.018992	4.9e-12	35337
CFI	rs12504835	4	109829604	G	C	0.14672	-0.0791	0.011643	1.09e-11	35356
CFI	rs13117504	4	109737700	G	C	0.3832	0.1976	0.008335	3.08e-124	35357
CFL2	rs6571678	14	34716139	G	A	0.14396	0.1538	0.0111	1.18e-43	35363
CHAD	rs28590506	17	50457426	A	G	0.32347	-0.0515	0.00878	4.48e-09	35357
CHGB	rs36054946	20	5886044	C	T	0.01431	-0.2873	0.034784	1.46e-16	35371
CHI3L1	rs7546330	1	203437039	G	A	0.43397	-0.0823	0.009768	3.58e-17	35358
CHI3L1	rs77190654	1	203208183	T	C	0.02518	-0.4327	0.030917	1.66e-44	35357
CHI3L1	rs7515776	1	203186575	T	A	0.14113	0.8981	0.008131	0	35357
CHIT1	rs147449969	1	203751777	T	C	0.08453	-0.1918	0.016904	7.73e-30	35370
CHIT1	rs16851750	1	203516156	A	G	0.07313	-0.2384	0.01809	1.16e-39	35364
CHIT1	rs7521975	1	203401065	A	G	0.2464	-0.196	0.010877	1.37e-72	35370
CHIT1	rs2297950	1	203225058	T	C	0.32315	0.361	0.009846	2.85e-294	35364
CHIT1	rs872129	1	203200263	G	A	0.07419	-0.7819	0.011699	0	35366
CHIT1	rs2669181	1	202631175	C	G	0.26079	-0.0964	0.010723	2.47e-19	35360
CHKB	rs34939255	22	50759599	G	A	0.23622	-0.0881	0.009501	1.82e-20	35280
CHKB	rs141909966	22	50702733	T	C	0.0295	-0.3999	0.023889	6.69e-63	35337
CHKB	rs117265627	22	50278051	T	C	0.03607	-0.1796	0.021587	8.82e-17	35334
CHKB	rs117438528	22	49757432	A	C	0.02927	-0.1863	0.024218	1.44e-14	35335
CHL1	rs113877887	3	530385	A	G	0.05047	0.1288	0.019026	1.29e-11	35228
CHL1	rs6442833	3	409724	G	A	0.02639	0.1733	0.026022	2.74e-11	35228
CHL1	rs11713232	3	393123	G	C	0.01317	0.4362	0.035978	7.88e-34	35229
CHL1	rs461791	3	279644	G	A	0.03868	0.2384	0.021926	1.55e-27	35229
CHL1	rs17334011	3	276004	TT	TA	0.09832	-0.2105	0.013872	5.2e-52	35229
CHL1	rs13077895	3	51395	G	A	0.35544	-0.2291	0.008612	6.14e-156	35349
CHMP2B	rs300996	3	87283562	T	G	0.35654	0.2419	0.008368	9.94e-184	35329
CHMP2B	rs76984117	3	86342783	T	C	0.05267	-0.1412	0.018339	1.37e-14	35334
CHRD	rs34095724	3	184381262	T	C	0.05375	-0.1876	0.017478	7.1e-27	35349
CHRDL2	rs140198958	11	74784531	A	G	0.02427	0.1754	0.025943	1.37e-11	35369
CHRDL2	rs61389091	11	74716876	T	C	0.05062	-0.6219	0.018278	9.58e-254	35367
CHRDL2	rs6592590	11	74669984	T	C	0.44399	0.149	0.008187	5.24e-74	35370
CHRDL2	rs117464057	11	74539707	C	T	0.02748	-0.1449	0.024897	5.88e-09	35371
CHRDL2	rs80086566	11	74173358	C	A	0.01833	-0.238	0.030917	1.38e-14	35372
CHST11	rs12825144	12	104618223	TTTT	TCTT	0.23036	-0.1392	0.009822	1.37e-45	35351
CHST11	rs1650132	12	104587879	G	A	0.48102	-0.2752	0.008126	2.17e-251	35358
CHST11	rs7299352	12	104479834	C	T	0.08458	-0.1683	0.014871	1.08e-29	35361
CHST12	rs6952433	7	2357003	G	A	0.21383	-0.2047	0.009862	1.05e-95	35334
CHST15	rs4379785	10	124275485	A	G	0.39731	-0.0742	0.00833	5.21e-19	35378
CHST15	rs6588740	10	124095824	T	C	0.27369	0.0987	0.009134	3.25e-27	35375
CHST4	rs58134724	16	71492188	T	C	0.2516	0.0838	0.009171	6.4e-20	35376
CHST9	rs12605604	18	27122424	A	G	0.08442	0.2391	0.014643	6.13e-60	35361
CILP2	rs2315282	19	19369729	G	A	0.15731	-0.1136	0.011153	2.3e-24	35353
CKMT1A	rs13379573	15	43658461	AAAAA	AAAAC	0.07045	-0.2018	0.016086	4.22e-36	35358
CLEC11A	rs573489250	19	50719036	A	G	0.02638	1.0153	0.018831	0	35369
CLEC11A	rs77578935	19	49910928	A	G	0.02598	0.247	0.02622	4.49e-21	35378
CLEC12A	rs2607885	12	10593418	A	G	0.42529	0.1883	0.00836	2.41e-112	35380
CLEC12A	rs148440484	12	10336892	G	A	0.06718	0.357	0.01647	3.47e-104	35377
CLEC12A	rs150976941	12	10219215	C	A	0.02118	-0.4673	0.029207	1.29e-57	35378
CLEC12A	rs138482002	12	10186001	T	A	0.03826	0.3477	0.021771	2.05e-57	35379
CLEC12A	rs80042268	12	9973499	G	A	0.05662	-0.6173	0.017848	4.08e-262	35377
CLEC12A	rs12297153	12	9906880	C	G	0.42958	0.4479	0.004683	0	35376
CLEC1B	rs659928	12	9996104	A	G	0.22486	0.1722	0.009737	5.52e-70	35387
CLEC1B	rs11053499	12	9895466	C	A	0.06278	-0.1281	0.016944	4.02e-14	35385
CLEC3B	rs10865936	3	44995308	A	G	0.22403	-0.2029	0.009551	3.7e-100	35347
CLEC3B	rs77885088	3	44513740	G	A	0.01728	-0.1827	0.031443	6.23e-09	35346
CLEC4C	rs7956804	12	6789294	A	G	0.23449	0.0929	0.010237	1.13e-19	35390
CLIC5	rs80209537	6	47026769	T	C	0.01282	-0.2414	0.037763	1.63e-10	35348
CLIC5	rs17462184	6	46030892	C	T	0.07328	0.1508	0.016155	1.02e-20	35350
CLIC5	rs35822882	6	45949262	T	G	0.02268	-1.1262	0.022309	0	35350
CLIC5	rs76801943	6	45873733	A	G	0.01638	-0.5695	0.031524	5.95e-73	35347
CLIC5	rs77366357	6	45804230	G	C	0.00171	-0.9088	0.110489	1.95e-16	35349
CLMP	rs56134443	11	123281603	T	A	0.42441	0.0552	0.008362	4.07e-11	35350
CLMP	rs7946718	11	123197533	G	A	0.4079	0.2113	0.008322	3.12e-142	35355
CLMP	rs7131073	11	123145655	G	A	0.35239	0.0731	0.008629	2.43e-17	35359
CLN5	rs700363	13	77001261	A	G	0.08986	-0.172	0.013697	3.61e-36	35353
CLPS	rs2817064	6	35774186	A	G	0.38596	0.3279	0.006736	0	35351
CLPS	rs9380500	6	35298454	CCC	GCC	0.15211	-0.2303	0.01134	1.08e-91	35353
CLSTN1	rs79521825	1	10671763	T	C	0.02412	0.2596	0.026608	1.73e-22	35390
CLSTN1	rs11121543	1	10344125	T	G	0.02893	0.1689	0.024373	4.21e-12	35391
CLSTN1	rs114513597	1	9769606	A	G	0.02145	-0.4943	0.028635	9.12e-67	35391
CLSTN1	rs139848768	1	9722328	T	C	0.0085	2.3427	0.035126	0	35391
CLSTN2	rs35146445	3	141301552	G	A	0.03708	-0.1567	0.021584	3.87e-13	35360
CLSTN2	rs148302872	3	141133729	T	G	0.01161	0.3175	0.037956	6.01e-17	35363
CLSTN2	rs79971649	3	140817080	G	A	0.02232	-0.1836	0.027486	2.39e-11	35365
CLSTN2	rs139273567	3	140693320	T	C	0.00302	-0.8996	0.073983	5.11e-34	35367
CLSTN2	rs35220837	3	139904479	A	G	0.07582	0.4115	0.015247	1.96e-160	35363
CLSTN2	rs4073898	3	139740454	G	T	0.28449	0.1276	0.00914	2.71e-44	35364
CLSTN2	rs2071386	3	139539666	A	G	0.05458	-0.1292	0.017907	5.4e-13	35364
CMBL	rs11738033	5	10311229	A	G	0.4782	0.0651	0.008013	4.51e-16	35364
CMBL	rs13180748	5	10286630	TCCTTACTACC	CCCTTACTACC	0.24939	-0.1747	0.009195	1.71e-80	35367
CNDP1	rs11873408	18	74988777	GT	CT	0.01224	-0.33	0.040236	2.37e-16	35378
CNDP1	rs148000502	18	74582442	C	T	0.02999	0.2911	0.024826	9.42e-32	35372
CNDP1	rs12326826	18	74569248	C	T	0.27848	-0.1885	0.009466	3.15e-88	35368
CNDP1	rs17817077	18	74542308	A	G	0.38947	0.2854	0.008612	7.49e-241	35378
CNDP1	rs17806420	18	74316132	T	C	0.19046	-0.1375	0.010855	8.97e-37	35378
CNN1	rs625417	19	11501498	C	T	0.07658	-0.1821	0.015563	1.26e-31	35376
CNP	rs12602950	17	41971811	A	G	0.29688	0.0805	0.008868	1.11e-19	35386
CNRIP1	rs4280488	2	68684772	T	C	0.03158	-0.1571	0.023267	1.46e-11	35359
CNRIP1	rs72835044	2	68574958	T	G	0.03893	0.2138	0.021339	1.26e-23	35360
CNRIP1	rs184832464	2	68493846	T	C	0.03026	-0.4231	0.023971	1.01e-69	35358
CNRIP1	rs140590049	2	68349403	G	A	0.01092	-0.4767	0.038898	1.58e-34	35362
CNRIP1	rs7592976	2	68326669	G	A	0.07944	-0.607	0.01217	0	35362
CNRIP1	rs72830075	2	68093233	T	C	0.03355	-0.1305	0.022904	1.21e-08	35359
CNRIP1	rs10199432	2	67822436	T	C	0.29524	-0.0754	0.009044	7.63e-17	35359
CNTFR	rs147165534	9	34728801	G	T	0.0138	-0.2287	0.034196	2.27e-11	35349
CNTFR	rs10972159	9	34593088	A	G	0.0311	-0.5581	0.023487	8.28e-125	35350
CNTFR	rs72735302	9	34576228	C	T	0.06772	-0.207	0.016294	5.64e-37	35350
CNTFR	rs2183012	9	34554022	A	G	0.02192	0.256	0.028606	3.58e-19	35350
CNTN1	rs112753780	12	42040520	C	T	0.09004	0.1003	0.014817	1.3e-11	35363
CNTN1	rs7303010	12	41803878	TT	TC	0.34974	0.0634	0.008799	5.79e-13	35365
CNTN1	rs1838343	12	40802428	T	C	0.45962	-0.1995	0.0083	1.14e-127	35348
CNTN1	rs4548696	12	40666283	C	A	0.12535	-0.2684	0.012559	2.51e-101	35352
CNTN1	rs7970063	12	39920244	G	A	0.21905	-0.0833	0.010061	1.24e-16	35350
CNTN2	rs114121584	1	205490269	C	T	0.03716	-0.2168	0.022177	1.43e-22	35371
CNTN2	rs113377002	1	205326080	G	A	0.01615	0.3709	0.034648	9.67e-27	35374
CNTN2	rs7536494	1	205193306	G	C	0.09698	-0.674	0.010168	0	35375
CNTN2	rs12097315	1	205015439	T	C	0.06712	0.6226	0.012098	0	35372
CNTN2	rs1610401	1	204664372	C	G	0.043	-0.1478	0.021037	2.13e-12	35369
CNTN2	rs140527806	1	204590243	T	A	0.0259	0.2096	0.026583	3.15e-15	35372
CNTN4	rs163352	3	3056357	C	G	0.19895	-0.2871	0.010793	6.86e-156	35365
CNTN4	rs1499126	3	2993909	G	A	0.01463	-0.4912	0.035303	5.23e-44	35372
CNTN4	rs975334	3	2804632	A	G	0.34311	0.0738	0.009116	5.69e-16	35373
CNTN4	rs1949342	3	2696709	T	G	0.09203	-0.0816	0.014874	4.11e-08	35367
CNTN4	rs115370013	3	2159855	T	C	0.06581	0.2332	0.017356	3.71e-41	35261
CNTN4	rs13071423	3	2098694	A	C	0.18783	0.2532	0.011067	7.38e-116	35250
CNTN4	rs9878112	3	2032831	G	T	0.15636	-0.1063	0.012034	1.02e-18	35249
CNTN4	rs115510911	3	1887233	A	T	0.07857	-0.1023	0.016194	2.67e-10	35245
CNTN5	rs142650761	11	100027383	A	G	0.01632	0.2467	0.031757	7.94e-15	35352
CNTN5	rs1893150	11	99136241	T	C	0.11326	-0.2532	0.012471	1.19e-91	35356
COCH	rs76539348	14	31599846	A	G	0.01692	0.1939	0.03325	5.49e-09	35357
COCH	rs142183746	14	31471737	A	C	0.03748	0.1619	0.021931	1.56e-13	35358
COCH	rs28400019	14	30874288	A	G	0.11945	0.4379	0.012908	2.94e-252	35355
COL10A1	rs980214	6	116568413	G	T	0.38966	0.0662	0.008072	2.38e-16	35354
COL10A1	rs9488842	6	116123005	C	A	0.26724	-0.2512	0.008777	3.9e-180	35354
COL10A1	rs11968601	6	115812696	T	C	0.0745	-0.146	0.014746	4.13e-23	35355
COL15A1	rs16918163	9	99051270	G	A	0.09172	0.2481	0.014367	8.14e-67	35343
COL15A1	rs16918113	9	98988492	A	C	0.18757	0.0809	0.010727	4.64e-14	35343
COL15A1	rs7851057	9	98883308	T	A	0.33515	0.1595	0.008795	1.66e-73	35343
COL15A1	rs4743282	9	98817109	A	G	0.3541	0.0517	0.008806	4.34e-09	35339
COL18A1	rs1047209	21	46136895	T	C	0.14905	-0.0639	0.011598	3.6e-08	34733
COL18A1	rs17004785	21	45512704	C	G	0.0837	-0.155	0.014736	7.1e-26	35247
COL18A1	rs11909509	21	45445445	A	G	0.21036	-0.1652	0.00997	1.17e-61	35252
COL18A1	rs116282508	21	44579123	A	G	0.06522	-0.0962	0.016625	7.19e-09	35260
COL18A1	rs150169381	21	44502775	T	C	0.02522	-0.1929	0.025641	5.35e-14	35258
COL1A1	rs145477139	17	51019784	A	G	0.01	-0.463	0.042779	2.68e-27	35352
COL1A1	rs75914212	17	50291623	A	C	0.01074	-0.3064	0.042895	9.13e-13	35350
COL1A1	rs7216539	17	50097073	C	T	0.08713	0.1335	0.014928	3.79e-19	35355
COL2A1	rs11168712	12	48743229	CTAAAAAAAAAAAAAAAAAGTCAGGCA	CTAAAAAAAAAAAAAAAAAGTCAGGCG	0.04501	-0.3419	0.019165	3.44e-71	35360
COL2A1	rs17238458	12	48654723	T	C	0.03943	0.1505	0.02064	3.06e-13	35364
COL2A1	rs2731110	12	48494052	G	C	0.38693	-0.1838	0.008139	6.25e-113	35364
COL2A1	rs12423250	12	47995462	T	C	0.1721	-0.4259	0.007399	0	35364
COL2A1	rs1541408	12	47954569	G	C	0.08178	-0.5945	0.010176	0	35362
COL3A1	rs72914144	2	189377017	T	C	0.18304	0.0772	0.010858	1.16e-12	35368
COL3A1	rs6739315	2	188901223	A	T	0.47139	0.053	0.008358	2.28e-10	35365
COL6A1	rs17272021	21	46072023	T	G	0.02133	0.2661	0.030145	1.07e-18	34728
COL6A1	rs142700644	21	46017483	T	C	0.01279	-0.8024	0.037103	1.01e-103	34809
COL6A1	rs113107188	21	46006478	T	C	0.01741	-0.7713	0.032547	3.76e-124	34809
COL6A1	rs73159606	21	45991781	A	G	0.01891	-0.7996	0.031234	1.51e-144	34836
COL6A1	rs11910925	21	45982275	CGCACGGCCCCCCCCACCC	CGCACGGCCCCCCCGACCC	0.49709	-0.6178	0.004793	0	35015
COL6A1	rs74660892	21	45941752	T	A	0.03345	0.3604	0.024001	5.78e-51	35173
COL6A1	rs74543411	21	45882513	T	C	0.02534	-0.6979	0.027024	4.66e-147	35177
COL6A1	rs139166000	21	45824805	G	A	0.00889	0.3351	0.045476	1.72e-13	35176
COL6A1	rs17004790	21	45671324	C	T	0.05439	-0.7458	0.011118	0	35197
COL6A1	rs117939256	21	45671249	A	G	0.0046	-0.8084	0.064172	2.18e-36	35197
COL6A1	rs183013584	21	45656277	G	A	0.00534	0.5478	0.057177	9.63e-22	35195
COL6A1	rs4819131	21	45612338	G	A	0.08185	0.6097	0.009238	0	35208
COL6A1	rs76352057	21	45607543	GAGGACAGAGGGAGGAC	GAGGACAGAGGGAGGAG	0.04686	0.4286	0.02012	1.09e-100	35236
COL6A1	rs117810270	21	45487655	T	G	0.02149	-0.3063	0.029781	8.23e-25	35251
COL6A1	rs141948449	21	45182469	C	G	0.03611	-0.3322	0.022877	8.89e-48	35258
COL6A2	rs116025090	21	46141357	C	G	0.07067	-0.3386	0.015752	1.72e-102	34732
COL6A2	rs74660892	21	45941752	T	A	0.03345	-0.2027	0.022814	6.39e-19	35173
COL6A3	rs2646260	2	237369152	G	A	0.31548	-0.1301	0.008372	1.87e-54	35343
COL6A3	rs139126374	2	237000173	A	G	0.02237	-0.1696	0.026132	8.58e-11	35367
COL9A1	rs3806095	6	70278273	A	G	0.27104	-0.0729	0.00867	4.15e-17	35338
COLEC11	rs114804001	2	4303161	G	A	0.01128	-0.3607	0.043754	1.67e-16	35374
COLEC11	rs79120927	2	3886285	T	C	0.10382	-0.1553	0.014952	2.85e-25	35374
COLEC11	rs11123637	2	3606600	C	T	0.34378	-0.2005	0.00948	2.8e-99	35333
COLEC11	rs4850046	2	3587016	T	C	0.12484	-0.7926	0.009123	0	35333
COLEC11	rs115026597	2	3568426	A	G	0.0057	0.8165	0.059256	3.4e-43	35336
COLEC11	rs75885165	2	3362183	T	C	0.02523	0.4939	0.029133	1.83e-64	35330
COLEC11	rs76297404	2	3307222	G	A	0.05044	0.1552	0.020826	9.18e-14	35326
COLEC12	rs493130	18	593703	G	A	0.41142	-0.0961	0.008734	3.68e-28	35320
COLEC12	rs16944807	18	456330	T	C	0.0555	-0.1437	0.018342	4.7e-15	35329
COLEC12	rs1539790	18	401573	A	G	0.2342	-0.1313	0.010066	6.9e-39	35329
COLGALT1	rs112012703	19	17547286	A	G	0.29029	0.103	0.009044	4.73e-30	35346
COLGALT1	rs79414424	19	17264203	A	G	0.03809	0.1279	0.021496	2.68e-09	35357
COMP	rs145122962	19	18795828	T	C	0.0157	-0.1856	0.033603	3.33e-08	35349
COMP	rs12974746	19	18795739	G	A	0.03789	-0.5422	0.021966	1.61e-134	35349
COMP	rs117662356	19	18371758	G	C	0.00795	-0.3325	0.048826	9.77e-12	35351
COMT	rs174695	22	19959946	T	C	0.48084	-0.0654	0.008201	1.52e-15	35363
CP	rs149895857	3	149298201	A	G	0.00707	0.2997	0.048152	4.84e-10	35355
CP	rs116754581	3	149169702	T	A	0.0031	0.7182	0.067468	1.84e-26	35359
CP	rs111881250	3	148227306	A	G	0.00603	0.3457	0.053804	1.32e-10	35353
CPA4	rs184776625	7	131262793	G	A	0.00922	0.2654	0.044698	2.89e-09	35351
CPA4	rs117030386	7	130832598	G	A	0.01798	-0.2248	0.030962	3.86e-13	35352
CPA4	rs78885796	7	130720180	C	A	0.05539	-0.5435	0.018423	2.81e-191	35356
CPA4	rs137902837	7	130301209	T	C	0.01603	0.6341	0.033306	8.14e-81	35356
CPA4	rs56155312	7	130292282	T	C	0.20994	-0.9327	0.00531	0	35353
CPA4	rs541123304	7	130172924	A	G	0.00983	-0.7185	0.041377	1.53e-67	35357
CPA4	rs6467283	7	130142648	T	C	0.02567	0.3231	0.026438	2.4e-34	35356
CPA4	rs79729143	7	130033815	C	T	0.03324	0.305	0.023271	3.03e-39	35357
CPA4	rs76442628	7	129692293	A	G	0.02309	-0.1978	0.028011	1.65e-12	35355
CPA4	rs656089	7	129546942	A	T	0.02356	0.3994	0.02737	3.13e-48	35353
CPA4	rs10273064	7	129358403	CAAAA	AAAAA	0.01434	-0.4041	0.034561	1.39e-31	35354
CPB1	rs76876937	3	149170028	A	C	0.1072	0.0915	0.013689	2.32e-11	35359
CPB1	rs2291671	3	148840660	A	G	0.24902	0.2378	0.009702	1.14e-132	35360
CPB2	rs17647647	13	46174952	C	T	0.18791	-0.2015	0.01055	2.53e-81	35351
CPB2	rs7325308	13	45940527	T	C	0.39661	0.346	0.006647	0	35357
CPB2	rs2573284	13	45911814	C	T	0.30038	-0.13	0.008939	6.5e-48	35359
CPLX1	rs7687101	4	818891	T	G	0.433	0.0568	0.008011	1.34e-12	35277
CPLX2	rs76735111	5	175960203	T	A	0.21427	-0.0637	0.009714	5.48e-11	35371
CPM	rs1908671	12	69039624	C	G	0.29306	-0.1013	0.009055	4.74e-29	35363
CPM	rs4913302	12	68957655	T	C	0.29265	0.0854	0.009139	9.25e-21	35363
CPN2	rs9845935	3	194350725	G	A	0.41498	0.1203	0.00863	3.62e-44	35301
CPN2	rs6783228	3	194339757	A	G	0.22138	-0.4639	0.007211	0	35302
CPN2	rs7613443	3	194250892	T	A	0.02101	-0.2307	0.029319	3.59e-15	35303
CPN2	rs116253218	3	193784054	T	A	0.05702	-0.1198	0.018137	3.96e-11	35381
CPN2	rs9882995	3	193462984	AA	TA	0.33983	0.0514	0.008905	7.84e-09	35378
CPNE1	rs113668632	20	35790284	G	T	0.04807	0.169	0.020165	5.25e-17	35366
CPNE1	rs58029146	20	35449892	A	G	0.13094	-0.5805	0.009279	0	35366
CPNE1	rs11696173	20	35376948	T	C	0.02494	-0.6745	0.027758	2.01e-130	35366
CPNE1	rs58427177	20	35218053	T	C	0.01712	-0.8276	0.032498	4.69e-143	35362
CPOX	rs12490980	3	99238220	ACTAAACTAAACTAAACTAAACTAAACTAAACTAAACTAAACTAAAT	ACTAAACTAAACTAAACTAAACTAAACTAAACTAAACTAAACTAAAC	0.00309	-0.5554	0.072538	1.91e-14	35322
CPOX	rs1675513	3	98589854	G	A	0.13903	-0.1881	0.011719	5.62e-58	35330
CPOX	rs147816533	3	98105378	C	T	0.0178	-0.19	0.031291	1.26e-09	35331
CPQ	rs145704203	8	97808404	T	C	0.02017	-0.2824	0.030813	4.96e-20	35353
CPQ	rs79884132	8	97352526	T	C	0.02359	0.1901	0.028397	2.17e-11	35360
CPQ	rs117990540	8	96906635	CTGACTCG	CTGACTCA	0.03067	0.4459	0.024087	1.65e-76	35363
CPQ	rs142439242	8	96713932	G	A	0.02776	-1.1754	0.018436	0	35363
CPQ	rs72680193	8	96645925	A	C	0.03697	-0.5964	0.021933	8.13e-163	35363
CPQ	rs117738314	8	96039884	A	C	0.03278	-0.2231	0.023211	7.12e-22	35357
CPXM1	rs2073130	20	2797813	A	G	0.1032	-0.4622	0.01361	8.63e-253	35376
CPZ	rs13127468	4	8597931	A	C	0.42431	-0.0672	0.00802	5.35e-17	35356
CPZ	rs871363	4	8479532	CGGTAAGTGTCTG	TGGTAAGTGTCTG	0.47624	-0.0659	0.00787	5.62e-17	35364
CR1	rs138755202	1	208414106	T	G	0.0131	-0.3208	0.03782	2.21e-17	35367
CR1	rs2745947	1	208005662	ATCAGTG	GTCAGTG	0.01781	-0.5799	0.032863	1.09e-69	35364
CR1	rs4844600	1	207505962	G	A	0.19651	-0.4893	0.007548	0	35369
CR1	rs11117913	1	207494890	T	C	0.03077	-0.376	0.02495	2.55e-51	35370
CR1	rs75462786	1	207012215	A	G	0.02087	0.418	0.029521	1.63e-45	35373
CR2	rs61240730	1	207450585	C	T	0.14193	-0.2527	0.01227	3e-94	35377
CR2	rs79112133	1	207034289	T	G	0.0282	-0.2613	0.026353	3.58e-23	35374
CRABP2	rs76302130	1	157607811	T	C	0.03898	-0.1195	0.021775	4.07e-08	35357
CRABP2	rs3806418	1	156741833	G	C	0.40329	0.0637	0.008491	6.28e-14	35351
CRABP2	rs3806412	1	156706761	T	G	0.42605	0.2938	0.008302	2.5e-274	35348
CREB3L4	rs6671362	1	153971312	G	A	0.45722	0.1992	0.008016	2.64e-136	35356
CREG1	rs7513428	1	167546035	C	T	0.15353	-0.2171	0.011292	2.25e-82	35360
CREG1	rs1229429	1	167535829	T	C	0.27857	-0.1007	0.009088	1.56e-28	35359
CRELD1	rs573620	3	10454888	G	T	0.13386	0.2763	0.011483	6.23e-128	35372
CRELD1	rs1180047	3	10247066	G	T	0.02247	0.3229	0.026453	2.87e-34	35372
CRELD1	rs17537486	3	10115548	G	A	0.03499	0.5561	0.021297	2.65e-150	35373
CRELD1	rs34684179	3	10031360	A	G	0.03482	-0.6417	0.021534	3.92e-195	35372
CRELD1	rs144363827	3	10010880	A	G	0.02497	0.5604	0.025285	7.75e-109	35372
CRELD1	rs279546	3	9929085	A	C	0.18938	0.4987	0.007078	0	35371
CRELD1	rs118120839	3	9300041	C	T	0.03777	0.3158	0.02083	6.43e-52	35369
CRELD1	rs57153389	3	9216231	A	G	0.04045	-0.2633	0.020397	4.03e-38	35370
CRH	rs34556813	8	66338799	T	C	0.02816	-0.1354	0.023408	7.28e-09	35357
CRHBP	rs74514452	5	77565023	G	A	0.01188	0.3181	0.038874	2.77e-16	35359
CRHBP	rs34478888	5	77200208	G	T	0.04634	0.1657	0.020108	1.71e-16	35355
CRHBP	rs56326322	5	77034347	A	G	0.03724	0.2324	0.02154	3.87e-27	35354
CRHBP	rs34574997	5	76998986	A	C	0.42504	0.0778	0.008567	1.07e-19	35355
CRHBP	rs7736104	5	76864852	G	T	0.30471	-0.4129	0.007044	0	35354
CRHBP	rs2069643	5	76623837	C	T	0.3461	0.1055	0.008968	5.98e-32	35355
CRISP2	rs151338429	6	50291165	T	G	0.00253	-1.2686	0.080873	1.87e-55	35373
CRISP2	rs78129485	6	49987155	A	C	0.00361	-0.4251	0.073982	9.14e-09	35373
CRISP2	rs72864860	6	49984746	T	G	0.03237	0.3885	0.022663	7.18e-66	35373
CRISP2	rs10948514	6	49592080	T	G	0.33094	-0.3962	0.005634	0	35359
CRISP2	rs73433816	6	49558353	C	A	0.00677	-1.2665	0.047894	4.28e-154	35358
CRISPLD2	rs75567869	16	84919483	G	A	0.03522	0.1655	0.023125	8.26e-13	35377
CRISPLD2	rs117454949	16	84902928	G	A	0.0214	0.1777	0.029768	2.38e-09	35378
CRISPLD2	rs72799568	16	84868877	T	A	0.05936	-0.3341	0.017892	8.26e-78	35378
CRISPLD2	rs60910901	16	84862651	G	A	0.01127	-1.1104	0.041372	1.11e-158	35378
CRISPLD2	rs117174171	16	84819826	C	T	0.06853	-0.1739	0.017064	2.17e-24	35379
CRISPLD2	rs144746688	16	84730353	G	A	0.0436	0.1683	0.020672	3.9e-16	35379
CRKL	rs112300701	22	20697352	C	A	0.00685	-0.322	0.049525	7.94e-11	35368
CRLF1	rs7246833	19	18604272	G	C	0.21574	0.264	0.009675	6.23e-164	35353
CRNN	rs10494275	1	152419091	A	G	0.08129	-0.2261	0.013958	5.13e-59	35363
CROT	rs193163017	7	88113664	G	A	0.066	-0.1711	0.016324	1.05e-25	35352
CROT	rs116965942	7	87729176	G	A	0.03512	-0.2196	0.022049	2.29e-23	35354
CROT	rs809066	7	87358339	G	A	0.10785	0.5317	0.010636	0	35347
CROT	rs76024849	7	86698453	A	T	0.08459	-0.1288	0.01462	1.25e-18	35350
CRP	rs1130864	1	159713301	A	G	0.32621	0.1289	0.008781	8.69e-49	35357
CRTAC1	rs117781346	10	98150009	T	C	0.01114	-0.3367	0.042957	4.57e-15	35368
CRTAC1	rs71486144	10	98105617	A	C	0.02761	-0.3014	0.026014	4.84e-31	35368
CRTAC1	rs36182127	10	98044547	T	C	0.04605	-0.306	0.020607	7.02e-50	35368
CRTAC1	rs684225	10	97882605	A	C	0.48516	-0.3464	0.006306	0	35367
CRTAC1	rs7078809	10	97799838	T	G	0.30268	-0.1183	0.009494	1.22e-35	35366
CRTAC1	rs142095267	10	97143717	G	A	0.01532	-0.2719	0.036079	4.84e-14	35366
CRTAM	rs111925642	11	123347533	T	A	0.0703	-0.1827	0.016219	1.97e-29	35366
CRTAM	rs118117028	11	123178885	A	G	0.02126	-0.3649	0.029616	6.99e-35	35368
CRTAM	rs61904391	11	122957269	T	C	0.01646	-0.1878	0.033191	1.53e-08	35373
CRTAM	rs2370794	11	122844074	G	A	0.32715	0.2309	0.008805	1.43e-151	35371
CRTAM	rs10892894	11	122759581	T	C	0.45032	0.0751	0.008392	3.6e-19	35367
CRYBB1	rs4822754	22	26616930	G	A	0.39328	-0.1728	0.008431	2.38e-93	35380
CRYBB1	rs5752349	22	26570635	GAGCCCA	GAACCCA	0.20617	0.0676	0.010179	3.12e-11	35380
CRYZ	rs1999493	1	75500288	CAT	TAT	0.15589	0.3957	0.010899	1.36e-288	35357
CRYZ	rs141565589	1	75177659	T	C	0.05829	-0.3237	0.017042	1.89e-80	35354
CRYZ	rs146698856	1	74946905	T	A	0.01434	-0.8214	0.0348	3.55e-123	35354
CRYZ	rs696703	1	74673129	A	T	0.38313	0.318	0.005883	0	35354
CRYZ	rs12033301	1	73863612	A	G	0.47723	0.1449	0.007937	1.83e-74	35352
CSF1R	rs193549	5	150120673	T	C	0.36187	-0.0614	0.008612	1.01e-12	35356
CSF2RB	rs145143750	22	37508521	A	C	0.018	-0.1731	0.031375	3.45e-08	35356
CSF2RB	rs3218340	22	37124855	G	C	0.45219	-0.0646	0.008605	6.03e-14	35359
CSF2RB	rs2858236	22	36971924	C	A	0.38867	-0.0958	0.008724	4.71e-28	35360
CSF2RB	rs2284031	22	36925038	C	T	0.40547	-0.3277	0.007129	0	35356
CSF2RB	rs77818863	22	36916259	G	A	0.03052	0.2203	0.024858	7.83e-19	35355
CSF2RB	rs78469	22	36263142	T	G	0.43385	0.0501	0.008624	6.26e-09	35356
CSGALNACT2	rs2435349	10	43148018	G	A	0.33136	-0.1147	0.008367	8.98e-43	35317
CSK	rs4886619	15	74813797	T	C	0.26855	-0.068	0.009088	7.32e-14	35360
CST1	rs6036484	20	23692400	A	G	0.39161	0.194	0.008515	6.68e-115	35363
CST1	rs6048991	20	23686297	T	C	0.18684	-0.4691	0.008126	0	35363
CST1	rs6083195	20	23596517	CCCGC	CCCCC	0.08361	-0.1682	0.014947	2.23e-29	35365
CST1	rs73608985	20	23019152	C	T	0.13447	0.1459	0.012167	3.94e-33	35368
CST2	rs148671301	20	24819428	T	G	0.00737	-0.3782	0.048994	1.17e-14	35366
CST2	rs79027201	20	24289690	C	T	0.02669	-0.1509	0.026709	1.61e-08	35366
CST2	rs146041288	20	23837904	A	G	0.04201	0.2058	0.021125	2e-22	35361
CST2	rs6036484	20	23692400	A	G	0.39161	0.2319	0.00865	2.55e-158	35363
CST2	rs6048991	20	23686297	T	C	0.18684	-0.4952	0.007749	0	35363
CST2	rs6048831	20	23478255	T	A	0.06489	0.18	0.017395	4.29e-25	35365
CST2	rs73608985	20	23019152	C	T	0.13447	0.1447	0.012387	1.58e-31	35368
CST3	rs73102389	20	23655054	A	C	0.15734	0.1148	0.011335	4.15e-24	35363
CST3	rs6114209	20	23641629	C	G	0.21042	-0.2537	0.010123	1.32e-138	35364
CST4	rs62193745	20	24192708	A	G	0.03558	-0.184	0.022378	2e-16	35366
CST4	rs139886758	20	23993829	T	A	0.08367	0.1325	0.014675	1.73e-19	35361
CST4	rs8121100	20	23695261	G	A	0.09341	-0.4338	0.013883	2.43e-214	35363
CST5	rs11697640	20	24360534	A	G	0.11699	0.1988	0.013154	1.33e-51	35365
CST5	rs113852842	20	24021433	T	C	0.0117	0.2398	0.039188	9.41e-10	35363
CST5	rs2260455	20	23927224	A	T	0.13578	-0.16	0.012354	2.32e-38	35363
CST5	rs6138072	20	23775502	A	G	0.25635	0.3701	0.006634	0	35362
CST5	rs4378870	20	23718796	G	A	0.32179	0.4513	0.006952	0	35355
CST5	rs6114138	20	23476713	ACG	GCG	0.06858	-0.1892	0.016744	1.32e-29	35365
CST7	rs148611850	20	25867059	A	G	0.02402	-0.4569	0.027454	3.43e-62	35365
CST7	rs183935305	20	25490469	G	A	0.04952	0.1773	0.019478	8.81e-20	35365
CST7	rs6115172	20	25409120	A	G	0.03672	-0.4972	0.022333	8.41e-110	35365
CST7	rs150749053	20	24927215	C	G	0.0137	1.4244	0.026123	0	35366
CST7	rs914308	20	24836961	C	T	0.33914	0.3997	0.006381	0	35366
CST7	rs62215294	20	24571005	A	G	0.01193	-0.6256	0.040719	2.86e-53	35364
CST7	rs73103121	20	24383209	G	T	0.03297	-0.1961	0.02422	5.66e-16	35365
CTSD	rs1985624	11	1875547	C	T	0.18185	0.0649	0.010592	8.95e-10	35353
CTSD	rs141104621	11	1824137	C	G	0.0303	-0.1338	0.023801	1.89e-08	35357
CTSD	rs55861089	11	1762527	G	A	0.11351	-0.3255	0.012803	1.39e-142	35359
CTSD	rs4752744	11	1697036	A	G	0.08145	0.168	0.015068	7.19e-29	35359
CTSD	rs59724260	11	1655527	T	C	0.49075	0.0797	0.008181	1.98e-22	35359
CTSE	rs41297620	1	206481229	A	G	0.01532	-0.2763	0.035541	7.59e-15	35370
CTSE	rs28517453	1	206019870	CATAAC	CATAAT	0.16472	-0.4516	0.009323	0	35361
CTSF	rs1791679	11	66570403	A	C	0.30466	0.1843	0.008743	1.21e-98	35364
CTSH	rs139969067	15	79702779	C	G	0.00321	-0.6087	0.073386	1.09e-16	35351
CTSH	rs144828975	15	79226258	C	T	0.01696	-0.2758	0.034613	1.61e-15	35355
CTSH	rs78788913	15	79098393	G	A	0.01213	-0.5439	0.040438	3.07e-41	35357
CTSH	rs143384138	15	78975953	C	A	0.00885	-0.599	0.04465	4.92e-41	35356
CTSH	rs62013198	15	78931980	A	T	0.07357	0.6988	0.010723	0	35358
CTSH	rs112348856	15	78835181	A	G	0.39516	-0.3575	0.005803	0	35361
CTSH	rs12442575	15	78703146	A	G	0.07316	-0.1669	0.016143	4.69e-25	35362
CTSH	rs141208602	15	78639121	G	T	0.04223	-0.5571	0.020909	2.08e-156	35362
CTSH	rs186595909	15	78262368	A	G	0.00826	-0.4753	0.049481	7.56e-22	35361
CTSH	rs117873131	15	78254576	A	G	0.02717	-0.4206	0.025984	6.27e-59	35361
CTSS	rs72704620	1	150766120	A	G	0.08298	0.1827	0.014767	3.68e-35	35362
CTSS	rs72696880	1	150435120	A	G	0.09181	-0.5476	0.010944	0	35362
CTSS	rs115815732	1	150410283	C	T	0.06337	0.1161	0.01643	1.59e-12	35362
CTSV	rs116989414	9	97494923	T	C	0.01915	0.1742	0.028998	1.89e-09	35346
CTSV	rs10981890	9	97387544	G	A	0.49398	-0.1635	0.008103	1.57e-90	35346
CTSV	rs4645657	9	97129680	G	A	0.49487	-0.0901	0.008081	7.25e-29	35345
CTSZ	rs141127040	20	59453992	A	C	0.01619	-0.2229	0.032771	1.03e-11	35377
CTSZ	rs77816791	20	59422598	C	T	0.02143	-0.2022	0.029587	8.25e-12	35378
CTSZ	rs148370779	20	59027157	T	C	0.01666	-1.6072	0.024496	0	35381
CTSZ	rs7353214	20	58963585	G	C	0.35802	0.0682	0.008726	5.46e-15	35381
CTSZ	rs127432	20	58609221	C	T	0.47159	0.0623	0.008404	1.24e-13	35374
CX3CL1	rs62037115	16	57424884	A	G	0.00487	0.7243	0.058742	6.22e-35	35373
CXCL1	rs144282550	4	74051462	G	A	0.01735	0.5077	0.032185	4.66e-56	35351
CXCL1	rs1957067	4	73846814	G	C	0.21408	0.4062	0.007563	0	35349
CXCL10	rs1532985	4	76301092	T	G	0.00693	0.4029	0.050127	9.16e-16	35357
CXCL10	rs6532086	4	76016125	A	G	0.49372	0.0689	0.008091	1.65e-17	35354
CXCL11	rs76229059	4	76209167	G	A	0.16971	-0.1416	0.010708	6.38e-40	35355
CXCL11	rs1394919	4	75906793	A	C	0.29357	-0.0894	0.008862	6.24e-24	35354
CXCL12	rs77792407	10	44416834	G	C	0.10592	0.0864	0.013323	8.88e-11	35323
CXCL12	rs4948803	10	43983788	C	T	0.21775	0.0726	0.010003	3.94e-13	35323
CXCL16	rs76563749	17	5450769	G	A	0.00716	-0.7653	0.052272	1.54e-48	35379
CXCL16	rs4790231	17	4776598	A	G	0.4484	0.0846	0.008469	1.69e-23	35379
CXCL16	rs35383686	17	4720161	A	G	0.23142	-0.2	0.009838	7.09e-92	35374
CXCL6	rs77858271	4	74822692	A	G	0.01948	-0.2662	0.028932	3.55e-20	35345
CXCL6	rs10021230	4	73879833	A	T	0.17523	0.1854	0.01082	8.13e-66	35350
CXCL6	rs10031141	4	73728326	G	A	0.41213	0.4927	0.006009	0	35350
CXCL6	rs1534450	4	73149091	AC	AA	0.41506	0.1264	0.008288	1.62e-52	35355
CXCL9	rs2276886	4	76007275	T	C	0.21191	-0.075	0.009672	8.87e-15	35355
CYB5A	rs17806420	18	74316132	T	C	0.19046	-0.1014	0.01007	7.54e-24	35369
CYB5D2	rs62066151	17	4435801	G	T	0.16747	-0.0647	0.010679	1.38e-09	35363
CYB5D2	rs12945450	17	4240398	ATTTT	ATTTA	0.39825	-0.1539	0.008123	4.7e-80	35362
CYB5D2	rs201331205	17	4143642	CGCGA	CGAGA	0.06147	0.3259	0.016374	3.76e-88	35361
CYB5D2	rs149208504	17	4011662	C	T	0.02263	-0.6911	0.025794	3.92e-158	35358
CYB5R2	rs12787991	11	8002455	G	T	0.0233	0.1697	0.02766	8.51e-10	35374
CYB5R2	rs185375375	11	7661016	C	T	0.3222	0.221	0.008853	1.52e-137	35376
CYB5R2	rs7122082	11	7556593	A	G	0.45782	-0.1345	0.008407	1.3e-57	35375
CYB5R2	rs10500692	11	7307465	G	C	0.3348	-0.0665	0.008848	5.67e-14	35378
CYB5R2	rs11041116	11	6962867	A	G	0.31114	-0.0682	0.008997	3.44e-14	35380
CYTL1	rs10031270	4	5015781	G	T	0.19216	0.447	0.008707	0	35344
CYTL1	rs140721995	4	4820945	T	C	0.00865	0.3371	0.044975	6.62e-14	35347
CYTL1	rs56724509	4	4776529	G	T	0.06091	-0.1827	0.017455	1.23e-25	35342
DAPK2	rs9744746	15	64332681	AAAAATAAAATAAAATAAAA	TAAAATAAAATAAAATAAAA	0.08295	0.1113	0.014667	3.23e-14	35362
DAPK2	rs34772505	15	63984573	T	C	0.41744	0.2611	0.008162	1.52e-224	35363
DAPP1	rs3756085	4	99832676	A	G	0.42828	-0.0662	0.008211	7.5e-16	35333
DARS2	rs200453346	1	174489569	G	A	0.0944	-0.115	0.013389	8.77e-18	35342
DBI	rs7580437	2	119713138	C	T	0.3386	-0.0573	0.008473	1.36e-11	35362
DBI	rs78115599	2	119378725	T	C	0.17404	-0.2839	0.01059	2.55e-158	35361
DBNL	rs56665454	7	44037871	T	C	0.35519	0.0716	0.008425	1.92e-17	35355
DCLK1	rs1926318	13	36070005	T	C	0.21111	0.2174	0.009853	6.84e-108	35364
DCLK1	rs2296643	13	35828015	G	T	0.21628	-0.0617	0.009819	3.3e-10	35362
DCTD	rs2603350	4	183030757	G	A	0.37266	0.0846	0.008468	1.68e-23	35384
DCTD	rs66892705	4	182822646	T	C	0.10256	0.0743	0.013467	3.44e-08	35357
DCTPP1	rs11640950	16	30414680	A	T	0.23566	-0.0598	0.009697	6.98e-10	35370
DCXR	rs56125083	17	82782399	G	T	0.00975	-0.2715	0.043826	5.83e-10	35023
DCXR	rs12948284	17	82040555	G	A	0.49229	-0.0908	0.008208	1.92e-28	35028
DDOST	rs9426735	1	21178967	TTTTATTTATTTTTTTTTT	TTTTATTTATTTATTTTTT	0.00494	-0.5254	0.055584	3.31e-21	35376
DDOST	rs6662932	1	20647036	G	C	0.42173	0.057	0.007934	6.77e-13	35381
DDX19B	rs61757207	16	70324592	G	A	0.00838	-0.2896	0.04383	3.91e-11	35376
DECR1	rs3736639	8	89943396	A	T	0.359	-0.0598	0.008242	4e-13	35337
DECR1	rs113752335	8	89746110	A	G	0.02306	-0.1537	0.026809	9.86e-09	35338
DEF6	rs9394333	6	36177165	CACACACACACACACAC	CACACACACACACACAT	0.04326	-0.1872	0.020053	1.01e-20	35356
DEF6	rs73407610	6	35187191	G	A	0.02319	-0.5124	0.026978	1.95e-80	35352
DGCR14	rs1936951	22	19144872	A	G	0.04503	-0.1839	0.019008	3.86e-22	35336
DHX58	rs4796771	17	42116398	G	A	0.19958	-0.2134	0.009798	3.55e-105	35383
DHX58	rs112616358	17	42103725	C	T	0.05277	-0.1683	0.017492	6.49e-22	35383
DKK1	rs150513777	10	52474587	G	A	0.0321	0.4508	0.0234	1.05e-82	35355
DKK1	rs75580312	10	51875766	A	G	0.01464	0.7202	0.033293	8.97e-104	35362
DKK1	rs7101062	10	51837325	G	A	0.03623	-0.2753	0.022108	1.35e-35	35358
DKK1	rs72795135	10	51499534	G	C	0.05214	0.2246	0.018767	5.25e-33	35356
DKK3	rs11022114	11	12017327	A	G	0.33332	0.332	0.006955	0	35377
DKK3	rs10734190	11	11980040	C	T	0.20096	0.186	0.010474	1.48e-70	35375
DKK3	rs78528738	11	11681859	A	G	0.03277	0.1749	0.023664	1.46e-13	35376
DLK1	rs12437232	14	101038113	G	A	0.31208	0.0583	0.009269	3.18e-10	35375
DLK1	rs34709808	14	100859300	CTGT	CTGC	0.04508	0.2042	0.02071	6.21e-23	35375
DLK1	rs112324411	14	100792247	T	C	0.08144	-0.2204	0.01567	6.19e-45	35379
DLK1	rs12588718	14	100683268	C	G	0.37226	0.3748	0.006654	0	35380
DLK1	rs12882639	14	100339640	C	T	0.4981	0.0727	0.008629	3.6e-17	35380
DLK2	rs2125739	6	43445127	C	T	0.24693	-0.1848	0.009445	3.08e-85	35366
DLL4	rs117688218	15	40566889	A	T	0.02077	0.1644	0.027672	2.83e-09	35364
DMKN	rs7253270	19	35519356	A	G	0.34663	-0.0539	0.00861	3.84e-10	35373
DNAJA4	rs4887023	15	78243095	G	C	0.35669	-0.0689	0.008283	8.91e-17	35361
DNAJB1	rs11085896	19	14541074	C	A	0.41547	-0.0523	0.008207	1.86e-10	35374
DNAJB11	rs77962030	3	186541444	G	A	0.02416	-0.2661	0.026585	1.39e-23	35367
DNAJB11	rs4582046	3	186375946	T	C	0.23763	-0.0591	0.009483	4.6e-10	35362
DNAJB12	rs9416018	10	72340884	A	G	0.33152	-0.0833	0.008666	7.09e-22	35373
DNAJB14	rs55797991	4	99850238	T	C	0.12331	-0.0839	0.012025	3.01e-12	35342
DNAJB4	rs6699769	1	78038580	G	A	0.18483	-0.1915	0.010269	1.32e-77	35355
DNAJB4	rs3767026	1	77959248	G	A	0.03938	0.1379	0.020759	3.08e-11	35356
DNAJB4	rs187495986	1	77055664	C	T	0.01489	-0.2865	0.033176	5.83e-18	35356
DNAJC10	rs72898732	2	182762456	T	C	0.02172	-0.257	0.026658	5.38e-22	35361
DNAJC10	rs187665343	2	182403922	G	T	0.00681	-0.5653	0.048628	3.08e-31	35359
DNAJC17	rs79709714	15	40776573	G	T	0.05236	-0.2701	0.01815	4.37e-50	35363
DNAJC17	rs78216404	15	40540179	A	G	0.05013	-0.1436	0.018328	4.69e-15	35364
DNAJC27	rs80098057	2	24970202	C	T	0.1145	0.0675	0.012288	3.94e-08	35360
DNAJC30	rs10479665	7	73694594	G	A	0.05856	-0.3224	0.016904	4.3e-81	35355
DNER	rs62193248	2	229732201	T	A	0.34052	-0.1848	0.008665	6.33e-101	35363
DNER	rs12052464	2	229659588	G	T	0.47652	-0.0897	0.008269	2.06e-27	35360
DNER	rs67240011	2	229559953	T	C	0.10499	0.0748	0.013414	2.46e-08	35360
DNER	rs35032874	2	229444644	G	T	0.27863	-0.1361	0.009137	3.5e-50	35358
DNER	rs17483170	2	229340317	T	C	0.43277	0.0601	0.008277	3.84e-13	35359
DPEP1	rs11649211	16	89973042	C	G	0.31309	0.2175	0.008737	8.55e-137	35324
DPEP1	rs12447525	16	89603223	A	G	0.18933	-0.4163	0.008106	0	35320
DPEP1	rs35251956	16	89588392	T	C	0.25571	-0.1074	0.009348	1.5e-30	35321
DPEP1	rs115349622	16	89005920	T	C	0.03433	0.1706	0.022225	1.64e-14	35320
DPEP2	rs111339124	16	68126875	T	C	0.02101	0.2327	0.028983	9.85e-16	35372
DPEP2	rs141039314	16	67904262	T	C	0.03653	-0.3386	0.021248	3.6e-57	35371
DPEP2	rs28578193	16	67880333	A	G	0.00482	0.7289	0.060375	1.47e-33	35371
DPEP2	rs117834913	16	67720467	GAAAAT	AAAAAT	0.02956	0.2159	0.024175	4.24e-19	35372
DPP7	rs4880200	9	137099650	A	G	0.23919	0.4671	0.007716	0	35260
DPP7	rs17244432	9	136907210	A	G	0.01143	-0.6854	0.039246	2.69e-68	35258
DPP7	rs7031889	9	136617449	G	A	0.34332	-0.0758	0.008757	4.87e-18	35255
DPT	rs981258	1	168949432	AAT	TAT	0.43845	0.1293	0.008481	1.77e-52	35361
DPT	rs761519	1	168727116	A	T	0.46571	0.318	0.006614	0	35362
DPT	rs16861196	1	168642608	C	T	0.23778	-0.0652	0.009926	5.08e-11	35362
DPY30	rs221205	2	31861868	C	T	0.11518	-0.1017	0.0123	1.36e-16	35363
DSC2	rs117031963	18	31294391	T	G	0.01324	0.1984	0.03544	2.17e-08	35341
DSC2	rs11664471	18	31183908	C	A	0.39111	-0.0616	0.008504	4.36e-13	35339
DSC2	rs1658125	18	31100408	G	A	0.16593	-0.2078	0.010961	3.75e-80	35339
DSG2	rs75426668	18	31797171	A	G	0.02597	-0.1675	0.025716	7.35e-11	35350
DSG2	rs147145691	18	31526091	T	C	0.02249	-0.2669	0.028244	3.4e-21	35348
DSG2	rs9304098	18	31503667	T	G	0.45421	-0.1905	0.008195	1.58e-119	35348
DSG2	rs1020839	18	31409711	T	C	0.16092	-0.0893	0.011092	8.2e-16	35350
DSG2	rs148666188	18	30725028	C	T	0.01098	-0.298	0.038987	2.11e-14	35346
DTD1	rs6075377	20	18608380	TTTA	TTAA	0.39887	0.1327	0.008168	2.35e-59	35379
DTD1	rs6081231	20	18590320	A	G	0.34926	-0.2005	0.008314	1.68e-128	35380
DTD2	rs56183134	14	31438588	C	T	0.11109	-0.1573	0.012956	6.39e-34	35360
DTD2	rs151095789	14	30936893	C	A	0.00334	-0.4576	0.070903	1.09e-10	35364
DTX3L	rs138733337	3	122364421	G	A	0.00865	-0.3359	0.043536	1.21e-14	35362
DTYMK	rs142623301	2	241753305	A	G	0.02139	-0.1745	0.028058	4.99e-10	35116
DTYMK	rs144303868	2	241680143	C	G	0.06011	0.1579	0.017131	3.05e-20	35117
DTYMK	rs189110269	2	241664218	T	A	0.03395	-0.1258	0.022551	2.43e-08	35117
DUSP13	rs6480769	10	75091745	T	A	0.36753	-0.1501	0.00826	8.49e-74	35363
DUSP28	rs112548426	2	240660995	A	G	0.04263	-0.452	0.020504	1.09e-107	35270
DUT	rs919129	15	48383030	A	G	0.13803	0.0811	0.011398	1.12e-12	35355
EBI3	rs7255715	19	4511128	G	C	0.45969	-0.1507	0.008626	2.45e-68	35342
EBI3	rs4807574	19	4286670	C	T	0.36163	0.2205	0.008901	1.72e-135	35338
EBI3	rs9807813	19	4232418	T	C	0.05002	-0.9235	0.012305	0	35340
EBI3	rs8108746	19	4196009	A	G	0.43089	0.351	0.00557	0	35334
EBI3	rs74172610	19	3896631	T	C	0.13292	-0.1136	0.012763	5.56e-19	35336
ECHS1	rs10466126	10	133373302	G	A	0.25271	-0.0586	0.009042	9.1e-11	35286
ECI2	rs17499688	6	4287945	T	C	0.07977	-0.1958	0.01488	1.52e-39	35376
ECI2	rs111653673	6	4245421	CACACACACACACACACACACATATATATATCCC	CACACACACACACATACACACATATATATATCCC	0.05075	-0.2158	0.018082	7.81e-33	35373
ECI2	rs7756630	6	4079100	G	T	0.34908	-0.3161	0.007007	0	35378
ECM1	rs141339813	1	150629937	A	G	0.02111	-0.3266	0.0281	3.15e-31	35358
ECM1	rs12039882	1	150396737	G	A	0.01976	-0.5161	0.028789	7.26e-72	35362
ECM1	rs35938158	1	150241470	C	T	0.4574	0.2936	0.006022	0	35358
ECM1	rs192569608	1	150198085	AAAAAGAAAG	AAAAAAAAAG	0.03295	-0.4395	0.021823	3.31e-90	35356
ECM1	rs71622669	1	149961655	T	C	0.03944	0.462	0.020379	8.77e-114	35358
ECM1	rs148400992	1	149939797	T	C	0.00955	-0.2688	0.040521	3.28e-11	35358
ECM1	rs142988080	1	149756406	A	G	0.01801	-0.2592	0.030421	1.59e-17	35347
EDAR	rs78409297	2	109063958	G	A	0.01128	-0.346	0.038089	1.05e-19	35354
EDAR	rs4676225	2	108993309	A	G	0.27924	0.3008	0.009179	1.61e-235	35354
EDAR	rs260675	2	108983663	C	G	0.01267	-1.5378	0.029062	0	35354
EDAR	rs4012174	2	108392274	C	T	0.01446	0.4345	0.034616	3.88e-36	35355
EDIL3	rs10073440	5	84366827	G	A	0.46303	0.0491	0.008205	2.18e-09	35342
EDIL3	rs10434639	5	83914528	G	A	0.35296	-0.0639	0.008561	8.41e-14	35342
EFEMP1	rs7577612	2	55906722	G	T	0.20733	0.0771	0.010167	3.37e-14	35349
EFEMP1	rs9309272	2	55868231	T	G	0.19233	-0.1741	0.010359	2.17e-63	35349
EFNA5	rs12514540	5	107601776	AACAAACA	CACAAACA	0.49569	-0.1253	0.008096	5.03e-54	35357
EFNA5	rs2410942	5	107117563	A	T	0.46138	-0.0686	0.00814	3.54e-17	35344
EFNB2	rs288667	13	106932149	G	A	0.34441	0.0582	0.008643	1.66e-11	35366
EFNB2	rs72632701	13	106643719	G	T	0.12726	0.0912	0.012174	6.8e-14	35358
EGF	rs75890625	4	110940201	G	A	0.01125	-0.3681	0.03955	1.31e-20	35356
EGF	rs115294968	4	109886222	A	G	0.01258	-0.5066	0.036259	2.33e-44	35356
EGF	rs35617042	4	109385575	C	T	0.13811	-0.0839	0.011684	6.94e-13	35360
EGFLAM	rs113400125	5	38406149	T	C	0.02654	0.6904	0.026494	1.08e-149	35367
EGFLAM	rs2589775	5	38381304	G	A	0.18933	-0.1793	0.010953	3.1e-60	35364
EGFLAM	rs35650653	5	38287592	T	A	0.19091	0.0838	0.010851	1.14e-14	35371
EGFR	rs567695946	7	55402798	G	C	0.03158	0.1527	0.023604	9.85e-11	35340
EGFR	rs13244925	7	55124563	C	A	0.41682	-0.102	0.008323	1.57e-34	35339
EGLN1	rs114459700	1	231372993	C	T	0.0506	0.3833	0.018101	1.61e-99	35364
EGLN1	rs113722620	1	231232466	A	G	0.07408	0.2287	0.015152	1.77e-51	35362
EGLN1	rs146276525	1	230980471	A	G	0.04779	0.2655	0.018643	5.1e-46	35365
EGLN1	rs73102039	1	230398492	G	A	0.05843	0.147	0.016792	2.06e-18	35359
EIF1AD	rs148024674	11	66860549	A	G	0.00888	0.2869	0.042103	9.48e-12	35357
EIF1AD	rs79473476	11	66836110	C	T	0.00363	0.4022	0.062397	1.15e-10	35357
EIF1AD	rs72930984	11	66011451	T	C	0.02122	0.6297	0.027239	3.09e-118	35360
EIF1AD	rs140675894	11	65072617	C	T	0.00778	0.3494	0.045651	1.95e-14	35359
EIF2B1	rs6488889	12	123660246	C	T	0.02237	-0.1926	0.027254	1.59e-12	35357
ELMO1	rs1477527	7	37408112	C	T	0.18206	-0.1041	0.010184	1.57e-24	35349
EMILIN3	rs118186212	20	41942859	G	C	0.04351	0.1267	0.020491	6.28e-10	35373
EMILIN3	rs182608015	20	41717683	T	C	0.0314	0.1487	0.023846	4.49e-10	35372
EMILIN3	rs6129887	20	41661822	C	T	0.03663	0.1601	0.021814	2.15e-13	35371
EMILIN3	rs6029662	20	41407325	C	G	0.20616	0.1864	0.010182	7.34e-75	35371
EMILIN3	rs61739314	20	41361737	C	G	0.03861	-0.6712	0.021514	1.12e-213	35371
EMILIN3	rs151047820	20	40910075	G	C	0.04419	0.1828	0.019673	1.52e-20	35371
ENDOU	rs11168215	12	47735995	C	A	0.29233	0.0665	0.008672	1.74e-14	35365
ENG	rs4836574	9	127677923	GACT	AACT	0.00421	1.9102	0.066851	1.42e-179	35362
ENG	rs58194173	9	127600066	A	G	0.02145	0.3533	0.028812	1.44e-34	35365
ENGASE	rs111445169	17	79160440	A	G	0.03435	0.2044	0.022788	2.98e-19	35382
ENGASE	rs117129174	17	79109127	C	G	0.09542	-0.1651	0.014432	2.64e-30	35382
ENGASE	rs3744178	17	79084514	T	C	0.03654	-0.709	0.021844	4.32e-231	35384
ENGASE	rs35115846	17	79024726	G	A	0.16669	0.466	0.008905	0	35385
ENGASE	rs34697321	17	78681485	C	T	0.03085	-0.2705	0.023918	1.18e-29	35386
ENO2	rs12831467	12	6886522	C	A	0.28747	0.1491	0.009034	3.42e-61	35377
ENO3	rs11653414	17	5511718	C	A	0.06246	-0.1433	0.016663	7.96e-18	35378
ENO3	rs4790714	17	4949168	T	C	0.3744	-0.3124	0.007022	0	35381
ENO3	rs8081502	17	4756001	G	T	0.40774	0.0509	0.008263	7.27e-10	35379
ENPEP	rs141184783	4	110838411	C	G	0.01177	0.5855	0.037599	1.13e-54	35356
ENPEP	rs557785	4	110541047	CAACTCTCCTT	AAACTCTCCTT	0.09386	0.1411	0.014315	6.39e-23	35355
ENPEP	rs7670707	4	110212301	G	A	0.02817	-0.6641	0.024728	7.09e-159	35356
ENPP2	rs10109973	8	120053399	T	C	0.02808	-0.2248	0.02489	1.69e-19	35360
ENPP2	rs7829390	8	119716654	A	G	0.39446	-0.1609	0.008455	9.57e-81	35359
ENPP5	rs190931875	6	47118952	C	T	0.00725	0.3142	0.050135	3.68e-10	35355
ENPP5	rs34405250	6	46728174	G	A	0.20089	-0.2154	0.010399	2.58e-95	35359
ENPP5	rs6906620	6	46062250	C	A	0.28015	-0.3596	0.006074	0	35357
ENPP5	rs79601106	6	45921980	T	C	0.06784	-0.232	0.016692	6.47e-44	35360
ENPP5	rs62401884	6	45816527	A	G	0.03821	-0.3683	0.021838	8.11e-64	35358
ENPP5	rs79693575	6	45807524	A	G	0.00604	0.344	0.055393	5.29e-10	35358
ENPP5	rs181098002	6	45570889	A	G	0.0019	-0.5758	0.093706	8.01e-10	35358
ENPP5	rs115192108	6	45384013	TC	TT	0.02271	-0.2151	0.02817	2.24e-14	35362
ENPP6	rs78293932	4	184217948	T	C	0.02708	0.1724	0.024815	3.72e-12	35387
ENPP7	rs7217011	17	80686125	A	C	0.42717	0.0905	0.00906	1.7e-23	35350
ENPP7	rs74000618	17	80211194	C	T	0.02511	0.1898	0.028504	2.76e-11	35385
ENPP7	rs144360067	17	79876239	T	C	0.01733	0.4434	0.034366	4.38e-38	35380
ENPP7	rs72846544	17	79872028	G	A	0.01781	0.5811	0.033817	3.53e-66	35380
ENPP7	rs183833760	17	79814906	A	T	0.02352	-0.3492	0.029539	3.01e-32	35379
ENPP7	rs117986378	17	79789561	T	C	0.01372	0.2401	0.038363	3.89e-10	35378
ENPP7	rs147593423	17	79755355	T	A	0.01337	0.5478	0.038732	2.05e-45	35375
ENPP7	rs35645920	17	79739645	A	G	0.0502	0.7404	0.020191	2.29e-294	35375
ENPP7	rs142376081	17	79722267	T	G	0.02111	0.4847	0.030782	7.3e-56	35373
ENPP7	rs62077864	17	79713912	T	C	0.27026	0.4397	0.006751	0	35372
ENTPD1	rs28378465	10	95945574	G	A	0.01456	0.2847	0.033772	3.45e-17	35368
ENTPD1	rs189315256	10	95854269	A	G	0.04392	0.1383	0.019938	4.02e-12	35368
ENTPD1	rs7072953	10	95680815	C	G	0.42153	0.1447	0.00815	1.59e-70	35368
ENTPD5	rs35265820	14	74034644	A	G	0.01433	0.2969	0.033885	1.92e-18	35351
ENTPD5	rs192144469	14	73946848	A	G	0.01467	0.318	0.033493	2.21e-21	35351
ENTPD5	rs180934092	14	73837864	A	G	0.05791	-0.8459	0.01364	0	35351
ENTPD5	rs150027599	14	73827792	C	T	0.02722	0.3037	0.025818	6.06e-32	35351
ENTPD5	rs112109204	14	73635053	T	C	0.11029	-0.2036	0.013042	6.13e-55	35351
ENTPD5	rs118160016	14	73566027	A	G	0.02957	-0.3512	0.02461	3.35e-46	35350
ENTPD5	rs564682545	14	73550235	T	C	0.14535	0.0972	0.011271	6.48e-18	35350
ENTPD5	rs150243994	14	73127057	G	A	0.03126	0.174	0.023474	1.24e-13	35352
ENTPD6	rs6050446	20	25214873	G	A	0.03163	0.3418	0.023645	2.31e-47	35365
EPB41	rs12403568	1	29131266	T	G	0.47071	-0.0515	0.007955	9.56e-11	35370
EPHA10	rs12074120	1	37731729	G	T	0.27252	0.078	0.008841	1.12e-18	35379
EPHA2	rs2920115	1	16578642	C	A	0.02355	-0.349	0.028326	6.99e-35	35328
EPHA2	rs36086195	1	16184399	T	C	0.42999	-0.1365	0.008311	1.29e-60	35386
EPHA2	rs114984343	1	15213402	T	C	0.02755	0.1792	0.024973	7.19e-13	35385
EPHA4	rs2680845	2	221570560	A	G	0.44582	-0.1174	0.00817	8.09e-47	35370
EPHA4	rs9758	2	221418280	T	A	0.4352	0.1044	0.008225	6.43e-37	35373
EPHA4	rs141229149	2	221222084	A	G	0.01474	-0.3196	0.034943	5.89e-20	35375
EPHA5	rs28694596	4	65933655	ATTTATTTTTT	ATTTATTTTCT	0.35501	-0.0463	0.008319	2.62e-08	35350
EPHA5	rs13127871	4	65662607	G	A	0.06842	0.1793	0.015858	1.22e-29	35355
EPHA5	rs2122718	4	65385847	C	T	0.45642	0.0562	0.007928	1.35e-12	35349
EPHB1	rs2036367	3	135206128	A	G	0.41333	-0.0693	0.008129	1.53e-17	35361
EPHB1	rs185257	3	134953443	A	C	0.47662	0.2774	0.007941	2.3e-267	35362
EPHB1	rs68091188	3	134792212	C	T	0.16499	0.2385	0.010809	6.85e-108	35360
EPHB2	rs555124684	1	23840090	G	A	0.01397	-0.2386	0.035837	2.78e-11	35372
EPHB2	rs72655556	1	22890950	A	G	0.01648	-0.1964	0.032415	1.37e-09	35371
EPHB2	rs6686906	1	22829631	A	G	0.381	0.0979	0.008478	7.56e-31	35370
EPHB2	rs2043970	1	22735452	GAAGAAGAAGAAGC	GAAGAAGAAGAAGA	0.08194	-0.4596	0.014846	2e-210	35368
EPHB4	rs9691107	7	100920067	C	T	0.37217	0.0641	0.008457	3.47e-14	35367
ERAP1	rs10066356	5	97792422	T	A	0.04442	-0.3664	0.019326	3.69e-80	35342
ERAP1	rs114207572	5	97686595	C	T	0.01929	0.28	0.028682	1.63e-22	35342
ERAP1	rs147414420	5	96891447	G	A	0.03628	-0.7297	0.020961	1.55e-265	35348
ERAP1	rs144865827	5	96870713	T	G	0.00953	1.0771	0.0439	6.2e-133	35348
ERAP1	rs27433	5	96774231	G	T	0.12704	-0.8593	0.006239	0	35349
ERAP1	rs75579997	5	96750847	A	G	0.02049	0.6166	0.028391	1.38e-104	35349
ERAP1	rs78757066	5	96667695	C	A	0.03126	-0.875	0.012447	0	35349
ERAP1	rs4326166	5	96473624	T	C	0.28129	0.3354	0.004743	0	35348
ERAP1	rs111968574	5	95782798	G	A	0.0888	0.2301	0.014218	6.55e-59	35348
ERAP2	rs138338003	5	97672081	G	A	0.01313	-1.1082	0.031665	2.4e-268	35342
ERAP2	rs79770466	5	97162013	A	G	0.03975	-0.4384	0.018434	5.18e-125	35342
ERAP2	rs76241969	5	96887848	A	G	0.10104	-0.4185	0.011898	4.78e-271	35348
ERAP2	rs142227741	5	96798092	A	G	0.00305	-0.5147	0.067848	3.3e-14	35349
ERAP2	rs155046	5	96629119	G	A	0.29706	0.3169	0.004403	0	35349
ERAP2	rs184720088	5	96542969	A	G	0.02276	-0.286	0.024234	3.82e-32	35350
ERAP2	rs62365715	5	96517158	A	T	0.05025	-0.6565	0.009363	0	35350
ERBB3	rs2292238	12	56100038	C	A	0.39996	-0.1065	0.008326	1.83e-37	35370
ERO1LB	rs2477599	1	236249930	A	T	0.42119	-0.1665	0.008117	1.63e-93	35366
ESAM	rs117102510	11	125105075	C	T	0.02677	-0.3022	0.025439	1.52e-32	35369
ESAM	rs11219769	11	124750251	T	G	0.24285	-0.2044	0.00958	5.23e-101	35365
ESD	rs17069005	13	46849983	G	A	0.0936	-0.0954	0.013866	5.97e-12	35366
ESD	rs2298087	13	46777268	C	T	0.08957	-0.3585	0.013851	1.03e-147	35360
ESD	rs79668640	13	46334718	C	T	0.035	-0.1824	0.021345	1.28e-17	35360
ESM1	rs1363864	5	54965761	C	T	0.47609	-0.0806	0.0081	2.52e-23	35362
ESM1	rs4242051	5	54902947	C	T	0.24111	0.1479	0.009432	2.06e-55	35364
ESM1	rs58538591	5	54887757	G	T	0.0442	0.1376	0.019635	2.42e-12	35363
EVA1C	rs34028712	21	32513268	C	T	0.41258	0.0694	0.008052	6.76e-18	35378
F10	rs5960	13	113147423	T	C	0.10971	0.1722	0.01329	2.15e-38	34864
F10	rs3211757	13	113135954	AC	AT	0.42623	0.1489	0.008381	1.28e-70	34867
F11	rs186649497	4	186324598	T	C	0.08833	0.1264	0.01509	5.45e-17	35376
F11	rs7687818	4	186200906	G	A	0.42797	0.1862	0.008534	1.54e-105	35393
F13B	rs72744956	1	197846172	A	C	0.09998	-0.1478	0.013533	9.07e-28	35341
F13B	rs2336596	1	197025962	A	G	0.45849	-0.3324	0.006586	0	35338
F13B	rs1694456	1	196845823	C	G	0.35919	0.1184	0.008399	3.99e-45	35338
F2	rs145619451	11	47533716	G	A	0.01444	-0.2147	0.033315	1.16e-10	35377
F2	rs118097789	11	47390360	C	A	0.01441	-0.252	0.035313	9.59e-13	35376
F2	rs138872528	11	46995606	T	C	0.04471	0.1101	0.018812	4.84e-09	35377
F2	rs3136516	11	46739206	A	G	0.43793	-0.1125	0.008384	4.72e-41	35376
F5	rs35902866	1	169575149	T	C	0.36674	-0.1239	0.008358	1.02e-49	35360
F5	rs9332701	1	169515529	G	A	0.07189	-0.6463	0.013103	0	35364
F5	rs59849608	1	169487479	TAAAATGTT	CAAAATGTT	0.03515	0.1376	0.021908	3.37e-10	35363
F7	rs72670665	13	113828517	T	C	0.02154	-0.6001	0.032249	2.76e-77	34860
F7	rs11547466	13	113235795	G	C	0.15801	-0.2306	0.012642	2.44e-74	34866
F7	rs503176	13	113090560	G	A	0.12761	0.6087	0.010156	0	34873
F7	rs117067097	13	113047527	A	G	0.06281	0.1626	0.019119	1.82e-17	34875
F7	rs116977508	13	112898549	A	G	0.00942	-0.3128	0.047614	5.05e-11	34897
F7	rs8000285	13	112841083	T	C	0.0127	-0.2888	0.042319	8.83e-12	34921
F7	rs117424157	13	112773592	T	C	0.02229	-0.5467	0.031599	4.62e-67	34935
FABP2	rs2583602	4	119758192	A	G	0.41561	-0.2821	0.007674	8.38e-296	35353
FABP2	rs144373808	4	119444264	T	C	0.02092	-0.5862	0.026714	9.95e-107	35353
FABP2	rs7678547	4	119393064	AAAAAACACACACACAC	AAAAAAAACACACACAC	0.28983	-0.6373	0.006539	0	35342
FABP2	rs7671600	4	119120851	C	G	0.18635	-0.4307	0.007648	0	35353
FABP4	rs16909138	8	81453981	TT	TA	0.14423	-0.1027	0.011813	3.51e-18	35351
FAH	rs12908321	15	80463430	C	T	0.29409	0.0726	0.009317	6.6e-15	35347
FAH	rs77218477	15	80391648	T	C	0.04205	-0.2688	0.021103	3.67e-37	35347
FAH	rs11555096	15	80180184	T	C	0.02305	-1.4758	0.021891	0	35347
FAH	rs578103336	15	80152657	A	C	0.38737	-0.1007	0.008742	1.06e-30	35347
FAH	rs143014869	15	80019222	A	G	0.04515	0.1712	0.0206	9.52e-17	35349
FAH	rs11852766	15	79336115	G	A	0.49986	0.0513	0.008472	1.4e-09	35346
FAHD1	rs112311350	16	1842606	G	A	0.15559	0.2186	0.011183	4.35e-85	35321
FAHD1	rs113189356	16	1502772	A	G	0.0151	-0.3073	0.034233	2.79e-19	35316
FAIM	rs142442169	3	139525089	T	C	0.02022	-0.1706	0.030555	2.36e-08	35364
FAIM	rs192325010	3	138947063	T	C	0.02927	-0.3123	0.02473	1.47e-36	35362
FAIM	rs641320	3	138629115	A	G	0.0884	-0.5507	0.012615	0	35362
FAIM	rs111554649	3	138143331	C	T	0.01177	-0.7111	0.039232	2.01e-73	35362
FAIM	rs115285254	3	138140470	A	G	0.02377	-0.1531	0.027112	1.63e-08	35362
FAM151A	rs4927221	1	55300916	A	G	0.44265	-0.0463	0.008453	4.32e-08	35364
FAM151A	rs4927191	1	55026029	C	T	0.25833	0.0573	0.009546	1.94e-09	35362
FAM151A	rs79726097	1	54713312	A	G	0.04229	-0.1202	0.021098	1.22e-08	35361
FAM151A	rs7545297	1	54631647	A	G	0.32612	0.2423	0.008941	1.01e-161	35363
FAM151A	rs300275	1	54571936	A	G	0.49647	-0.1247	0.008366	3.02e-50	35361
FAM151A	rs10888838	1	54207424	T	C	0.15688	-0.0961	0.011558	9.19e-17	35365
FAM171B	rs1123176	2	186742744	C	T	0.15665	-0.1865	0.010802	8.65e-67	35364
FAM171B	rs570252799	2	185844814	T	C	0.01424	-0.1918	0.034218	2.08e-08	35361
FAM177A1	rs61988356	14	35483093	A	G	0.07586	-0.1104	0.015518	1.12e-12	35365
FAM177A1	rs117201133	14	35352927	T	C	0.00966	0.5341	0.043858	4.08e-34	35369
FAM177A1	rs148562771	14	35075954	G	C	0.15333	0.2835	0.011338	5.4e-138	35369
FAM177A1	rs6571690	14	34902491	A	G	0.09013	0.6199	0.010789	0	35369
FAM177A1	rs57010259	14	34680297	A	G	0.22895	-0.1001	0.009821	2.15e-24	35366
FAM20A	rs16973163	17	68642183	A	T	0.08791	-0.2001	0.014457	1.43e-43	35368
FAM20A	rs12941038	17	68513002	T	C	0.21873	-0.1576	0.009862	1.74e-57	35368
FAM20B	rs67498652	1	179026365	T	G	0.37938	0.0817	0.008435	3.47e-22	35358
FAM3B	rs145342187	21	41373903	A	G	0.00754	-0.3687	0.047269	6.19e-15	35367
FAM3B	rs60265870	21	41345040	A	G	0.04685	-0.5545	0.01928	6.73e-182	35368
FAM3B	rs67443586	21	41339786	T	C	0.05102	-0.7349	0.015325	0	35368
FAM3B	rs117577590	21	40505678	G	C	0.02882	-0.1359	0.024661	3.57e-08	35367
FAM3D	rs73836302	3	58666835	T	A	0.03853	-0.4511	0.020801	2.73e-104	35351
FAM3D	rs1444188	3	58580576	G	A	0.17667	0.0969	0.01031	5.55e-21	35347
FAP	rs78722278	2	162219117	G	A	0.0296	0.2808	0.024186	3.66e-31	35341
FAP	rs10490425	2	162210947	T	A	0.01584	0.7805	0.033439	1.7e-120	35341
FAS	rs61854887	10	89166309	A	G	0.01172	-0.3035	0.03894	6.49e-15	35354
FAS	rs7911226	10	89009208	G	A	0.28445	-0.2358	0.008958	1.05e-152	35356
FAS	rs7911226	10	89009208	G	A	0.28445	-0.2478	0.008988	2.47e-167	35356
FAS	rs9658742	10	89005134	C	G	0.46324	0.0779	0.008197	2.04e-21	35357
FAS	rs717576	10	88907836	G	A	0.27396	0.0821	0.009209	4.85e-19	35358
FAS	rs1998629	10	88904526	T	A	0.2739	0.0799	0.00917	2.97e-18	35358
FASN	rs62078747	17	82097330	G	C	0.39214	-0.1535	0.008382	6.45e-75	35027
FBLN1	rs136743	22	45532866	C	A	0.44531	0.0689	0.008469	4.11e-16	35369
FBLN1	rs71313011	22	45478207	G	A	0.02264	-0.1942	0.027878	3.26e-12	35371
FBLN1	rs1040402	22	45451084	A	G	0.19092	-0.1851	0.010605	3.23e-68	35370
FBP1	rs2460137	9	94579214	C	T	0.06961	0.1852	0.015754	6.57e-32	35349
FBP1	rs7857240	9	94290287	G	A	0.4007	0.0446	0.008174	4.86e-08	35348
FBP2	rs573212	9	94587384	G	C	0.11229	0.1999	0.012662	3.84e-56	35349
FBP2	rs10761339	9	94566031	A	G	0.47971	0.0551	0.008009	6e-12	35349
FCER2	rs77152071	19	8085946	G	C	0.06226	-0.1123	0.017855	3.18e-10	35377
FCER2	rs72998492	19	7692729	C	T	0.25477	-0.2825	0.009805	1.48e-182	35371
FCGR2A	rs75969035	1	162329798	A	G	0.04104	0.4061	0.024564	2.15e-61	35354
FCGR2A	rs61801246	1	161762658	T	C	0.04729	0.3466	0.022591	3.99e-53	35361
FCGR2A	rs114640457	1	161747578	T	C	0.02105	0.3412	0.033816	6.12e-24	35361
FCGR2A	rs114727710	1	161726591	G	C	0.02302	0.2508	0.032647	1.56e-14	35362
FCGR2A	rs527665651	1	161585679	A	G	0.0893	0.5348	0.016743	7.2e-224	35351
FCGR2A	rs6427594	1	161485731	C	T	0.17302	0.5188	0.00684	0	35351
FCGR2A	rs114844178	1	161382477	A	G	0.09615	0.6114	0.008844	0	35354
FCGR2A	rs144880496	1	161326897	C	T	0.04669	-0.6444	0.022696	2.51e-177	35353
FCGR2A	rs146879378	1	161066914	T	C	0.01513	0.4376	0.040265	1.64e-27	35365
FCGR2A	rs61801066	1	161036200	C	A	0.00777	0.3933	0.055848	1.89e-12	35366
FCGR2A	rs72708825	1	160535171	T	C	0.01597	0.2236	0.037582	2.69e-09	35355
FCGR2B	rs433812	1	162352058	TTCCTCTT	GTCCTCTT	0.45486	0.0904	0.009354	4.26e-22	35354
FCGR2B	rs41271969	1	162333056	T	C	0.00611	0.8181	0.061564	2.69e-40	35355
FCGR2B	rs75969035	1	162329798	A	G	0.04104	0.2819	0.023775	1.98e-32	35354
FCGR2B	rs114640457	1	161747578	T	C	0.02105	0.5467	0.032585	3.56e-63	35361
FCGR2B	rs114727710	1	161726591	G	C	0.02302	-0.2304	0.031548	2.81e-13	35362
FCGR2B	rs527665651	1	161585679	A	G	0.0893	1.0412	0.008568	0	35351
FCGR2B	rs6427594	1	161485731	C	T	0.17302	0.3618	0.012105	2.86e-196	35351
FCGR2B	rs114844178	1	161382477	A	G	0.09615	0.6435	0.008531	0	35354
FCGR2B	rs144880496	1	161326897	C	T	0.04669	-0.5602	0.021984	3.14e-143	35353
FCGR2B	rs146879378	1	161066914	T	C	0.01513	0.8796	0.038666	1.48e-114	35365
FCGR2B	rs61801066	1	161036200	C	A	0.00777	0.5698	0.053878	3.86e-26	35366
FCGR3A	rs11590399	1	162348912	A	G	0.10222	0.2501	0.015086	9.96e-62	35354
FCGR3A	rs142279671	1	162174505	G	C	0.0242	-0.3155	0.029779	3.16e-26	35358
FCGR3A	rs10917892	1	161774352	G	A	0.31981	0.3241	0.009667	1.94e-246	35361
FCGR3A	rs141800641	1	161603396	T	A	0.00653	1.0845	0.055269	1e-85	35351
FCGR3A	rs384565	1	161514344	C	T	0.06977	0.7505	0.009804	0	35351
FCGR3A	rs4400628	1	161320896	G	A	0.26185	0.4181	0.00571	0	35354
FCGR3A	rs2245672	1	160966367	T	C	0.22809	0.1274	0.010889	1.27e-31	35364
FCGR3A	rs141294724	1	160790942	A	T	0.0126	0.3272	0.041936	6.08e-15	35364
FCGR3A	rs3914854	1	160707997	C	A	0.0427	0.4865	0.022718	9.68e-102	35354
FCGR3B	rs61801246	1	161762658	T	C	0.04729	-0.1365	0.019814	5.62e-12	35361
FCGR3B	rs114727710	1	161726591	G	C	0.02302	0.234	0.02854	2.42e-16	35362
FCGR3B	rs527665651	1	161585679	A	G	0.0893	-0.1054	0.014848	1.26e-12	35351
FCGR3B	rs6427594	1	161485731	C	T	0.17302	0.1115	0.011074	7.6e-24	35351
FCGR3B	rs144880496	1	161326897	C	T	0.04669	0.2453	0.020028	1.73e-34	35353
FCN1	rs56394477	9	135111381	A	G	0.25614	-0.0648	0.009578	1.33e-11	35323
FCN1	rs4521835	9	134887460	G	T	0.40426	0.234	0.008416	3.92e-170	35333
FCN2	rs1891988	9	135182730	C	A	0.27623	0.0906	0.009888	5.06e-20	35323
FCN2	rs10124337	9	135162916	G	A	0.25135	-0.1049	0.009975	7.25e-26	35323
FCN2	rs147539232	9	134913035	A	G	0.01052	-0.4403	0.043998	1.42e-23	35333
FCN2	rs117532545	9	134893276	A	G	0.01729	-0.4394	0.032379	6e-42	35333
FCN2	rs7871721	9	134859278	T	C	0.06114	-0.721	0.014229	0	35339
FCN2	rs183486037	9	134850332	CGAGTGTGAGATCACACCTCCCAGTGAGTG	CGAGTGTGAGATCACACCTCCCAGTGAGCG	0.05198	-1.0013	0.014134	0	35340
FCN2	rs11103545	9	134848134	T	G	0.28701	-0.3087	0.009661	4.81e-224	35340
FCN2	rs4841920	9	134624367	C	A	0.16382	0.0946	0.011944	2.37e-15	35331
FCN3	rs116810846	1	27877623	A	G	0.00717	-1.0978	0.046952	6.63e-121	35368
FCN3	rs734725	1	27383356	GGGGCGTGGCCAT	GGGGCGTGGCCAG	0.07096	-0.5598	0.015849	2.74e-273	35367
FCN3	rs140858042	1	27245779	G	A	0.0163	-0.467	0.032569	1.26e-46	35368
FCN3	rs4970484	1	26765821	G	A	0.18836	-0.0631	0.010588	2.53e-09	35370
FCRL1	rs191832299	1	158166227	T	C	0.02752	0.2636	0.025589	6.95e-25	35362
FCRL1	rs114568699	1	157925012	T	C	0.02211	0.1962	0.028014	2.5e-12	35362
FCRL1	rs76428807	1	157811962	T	G	0.06763	0.1374	0.016291	3.34e-17	35365
FCRL1	rs6681271	1	157696854	C	T	0.45947	0.3096	0.006128	0	35365
FCRL3	rs7549310	1	158153176	T	C	0.02019	0.2143	0.027695	1.01e-14	35363
FCRL3	rs7518134	1	157858436	G	A	0.4274	-0.1076	0.008064	1.31e-40	35363
FCRL3	rs703158	1	157570833	T	C	0.44443	-0.3061	0.006466	0	35375
FCRL3	rs41273215	1	156912167	TTTC	CTTC	0.10764	0.0941	0.012989	4.33e-13	35364
FCRL4	rs12135392	1	158066780	T	C	0.08302	-0.2213	0.0147	3.25e-51	35359
FCRL4	rs147557606	1	157832072	C	A	0.02523	-0.6402	0.025716	8.4e-137	35364
FCRL4	rs141595975	1	157686811	C	T	0.01316	-1.0263	0.035248	2.24e-186	35365
FCRL4	rs12123141	1	157656129	A	G	0.05555	0.3805	0.017989	2.64e-99	35365
FCRL4	rs4971111	1	157511463	T	C	0.32989	-0.3688	0.005693	0	35371
FCRL4	rs146397581	1	157508584	C	G	0.0191	-0.307	0.029849	8.24e-25	35371
FCRL4	rs74614198	1	157360621	TCTG	TCTT	0.03524	0.2081	0.022216	7.45e-21	35366
FCRL4	rs138449995	1	157350672	T	C	0.0355	-0.291	0.021966	4.65e-40	35367
FCRL4	rs61801966	1	156985515	G	C	0.02269	-0.305	0.02721	3.68e-29	35365
FCRL6	rs11585836	1	159814043	C	T	0.17977	-0.1527	0.010533	1.26e-47	35349
FCRLB	rs12044611	1	161727757	C	T	0.10294	0.5772	0.01134	0	35362
FCRLB	rs72480271	1	161610436	AC	AA	0.32217	-0.1393	0.008697	9.64e-58	35347
FER	rs13178668	5	108771079	G	A	0.38211	0.0762	0.008416	1.37e-19	35352
FETUB	rs78043937	3	187309032	C	T	0.00926	-0.2589	0.043258	2.16e-09	35367
FETUB	rs74717381	3	187203027	G	A	0.02357	-0.158	0.027929	1.54e-08	35370
FETUB	rs5030103	3	186731139	C	T	0.0134	-0.564	0.036408	3.99e-54	35368
FETUB	rs76908507	3	186654444	A	G	0.04086	0.5132	0.021019	1.15e-131	35368
FETUB	rs116329575	3	186652684	T	C	0.02686	0.1998	0.025709	7.76e-15	35368
FETUB	rs113669734	3	186563290	A	T	0.01118	-0.3264	0.040227	4.9e-16	35367
FETUB	rs1861875	3	186255324	A	G	0.26256	0.0663	0.009528	3.44e-12	35358
FGF2	rs1546249	4	123407636	A	C	0.01233	-0.4175	0.034616	1.7e-33	35351
FGF2	rs13126167	4	123143192	AA	AG	0.27894	0.1697	0.008936	2.04e-80	35351
FGF2	rs13115901	4	122670259	A	G	0.22638	-0.4366	0.007715	0	35352
FGFBP1	rs2314019	4	15964997	A	G	0.10147	-0.121	0.013646	7.52e-19	35363
FGFBP3	rs2209972	10	92419271	T	C	0.32527	0.0685	0.008603	1.69e-15	35364
FGFBP3	rs11186737	10	91906592	T	C	0.26326	-0.2914	0.009057	4.15e-227	35366
FGFR1	rs57128498	8	38710697	A	C	0.17654	-0.063	0.010696	3.86e-09	35359
FGFR1	rs62505473	8	38466247	G	C	0.4152	0.0936	0.008329	2.65e-29	35355
FGFR3	rs4450996	4	1793594	A	C	0.28437	-0.138	0.008953	1.31e-53	35274
FGFR3	rs73079625	4	1758286	TA	TG	0.15065	0.1091	0.011339	6.46e-22	35273
FGG	rs4220	4	154570607	A	G	0.15374	0.1767	0.011391	2.87e-54	35381
FGL1	rs182924214	8	18533932	TC	TT	0.00339	-1.7298	0.064316	2.49e-159	35373
FGL1	rs36099795	8	17866214	C	T	0.06684	-0.6006	0.012516	0	35377
FGL1	rs418417	8	17814718	T	G	0.23603	0.3721	0.007311	0	35375
FGL1	rs62498034	8	17596359	T	C	0.22092	0.1132	0.009677	1.31e-31	35376
FGL1	rs139114878	8	17487154	T	C	0.00941	-0.4765	0.041496	1.61e-30	35373
FGL1	rs117672453	8	16982460	A	G	0.03064	-0.153	0.023295	5.1e-11	35371
FGR	rs77250220	1	27672837	C	G	0.04654	-0.157	0.019347	4.86e-16	35365
FGR	rs34806307	1	27631828	T	C	0.0803	0.2011	0.014928	2.32e-41	35364
FH	rs6678766	1	241527254	G	A	0.29782	0.1477	0.008717	2.16e-64	35355
FHIT	rs7611232	3	61102133	G	A	0.4562	-0.0621	0.008076	1.48e-14	35361
FHIT	rs66782740	3	60852265	C	T	0.3032	0.0586	0.008785	2.55e-11	35359
FHIT	rs2687899	3	59985232	T	C	0.34228	-0.078	0.008538	6.47e-20	35372
FIS1	rs75487681	7	101253420	T	A	0.05897	-0.3207	0.016818	4.62e-81	35367
FJX1	rs12574547	11	36151539	G	A	0.32423	0.1114	0.008808	1.15e-36	35372
FJX1	rs10768174	11	36057706	A	G	0.40499	-0.1802	0.008352	3.12e-103	35368
FJX1	rs474415	11	35621175	A	G	0.37824	0.107	0.008485	1.87e-36	35371
FKBP1B	rs114341989	2	24075616	T	C	0.00975	0.2405	0.042156	1.16e-08	35360
FKBP1B	rs55788848	2	24045851	T	C	0.20849	-0.2587	0.009962	1.09e-148	35360
FKBP4	rs11062363	12	2806950	TCCGGA	TCCAGA	0.06799	-0.15	0.016526	1.12e-19	35319
FKBP7	rs62175447	2	179099621	G	C	0.0769	-0.1165	0.015015	8.56e-15	35356
FKBP7	rs72957367	2	178839977	T	C	0.03522	-0.3101	0.021718	2.98e-46	35359
FKBP7	rs6704545	2	178477226	A	G	0.22795	0.3023	0.009387	1.48e-227	35363
FLRT2	rs11159714	14	85643537	T	C	0.17753	-0.1602	0.010756	3.62e-50	35346
FLRT2	rs17201902	14	85305268	A	G	0.16579	-0.2052	0.011036	3.61e-77	35349
FLRT3	rs6079653	20	15079032	G	T	0.26777	0.1598	0.009058	1.18e-69	35367
FLRT3	rs368380	20	14833444	T	C	0.34541	-0.4243	0.00571	0	35369
FLRT3	rs145650062	20	14660002	T	G	0.02637	-0.3359	0.024958	2.74e-41	35369
FLRT3	rs6033981	20	14591413	T	C	0.0061	-0.685	0.051303	1.15e-40	35369
FLRT3	rs204650	20	14375996	C	T	0.3316	0.3288	0.005827	0	35371
FLRT3	rs34545638	20	13725730	T	C	0.04676	-0.3977	0.01912	4.29e-96	35371
FLT1	rs56728557	13	28455294	A	G	0.14126	-0.069	0.012046	1.02e-08	35365
FLT1	rs34867831	13	28448574	C	A	0.13469	-0.0668	0.012239	4.82e-08	35365
FLT4	rs1565818	5	180605498	TTC	TTG	0.13955	-0.1758	0.011429	2.14e-53	35330
FN1	rs1250259	2	215435759	A	T	0.3267	0.157	0.008241	6.31e-81	35355
FN1	rs1250258	2	215435462	T	C	0.32665	0.176	0.008192	2.16e-102	35355
FOLH1	rs7482844	11	49472329	CCTTTATTTTTTTTTTTTA	CCTTTATTTTTTTTTTTTT	0.09835	-0.124	0.014143	1.82e-18	35364
FOLH1	rs61885329	11	49354198	A	G	0.03687	0.3637	0.021741	8.05e-63	35364
FOLH1	rs376294786	11	48861375	T	A	0.02842	-0.1376	0.024908	3.31e-08	35364
FOLR2	rs74603010	11	72215198	G	A	0.02106	0.249	0.028324	1.48e-18	35374
FOLR3	rs10898884	11	72848523	G	A	0.25476	0.1501	0.009288	9.65e-59	35370
FOLR3	rs117091688	11	72197954	T	C	0.02929	1.0627	0.016763	0	35373
FOLR3	rs188993852	11	72135119	C	T	0.00886	1.4617	0.043602	2.17e-246	35373
FOLR3	rs146842526	11	71769287	A	T	0.03008	-0.1881	0.023951	4.05e-15	35369
FOLR3	rs200560784	11	71600070	G	A	0.2054	-0.2171	0.010652	2.44e-92	35366
FOLR3	rs191512445	11	71596849	C	G	0.05412	0.8571	0.012503	0	35371
FOLR3	rs118032309	11	71247221	C	T	0.03139	0.9154	0.016198	0	35374
FOXO3	rs7762395	6	108623904	A	G	0.15959	0.0604	0.010925	3.23e-08	35365
FRZB	rs113069888	2	183733556	A	G	0.0292	0.1661	0.024382	9.6e-12	35362
FRZB	rs72890325	2	183063340	G	T	0.07506	-0.5149	0.015889	2.31e-230	35365
FRZB	rs288326	2	182838608	A	G	0.08446	0.5349	0.014929	3.9e-281	35358
FRZB	rs182609542	2	182680231	TGAGAT	TGAGAC	0.02195	-0.413	0.028936	3.23e-46	35359
FRZB	rs188423082	2	182104488	A	G	0.01722	-0.4904	0.032	5.21e-53	35356
FSTL1	rs1123897	3	120438187	T	A	0.21079	-0.111	0.010059	2.58e-28	35352
FSTL1	rs35521019	3	120428489	T	C	0.37454	0.0692	0.008473	3.16e-16	35353
FSTL3	rs10425639	19	670388	A	G	0.42644	0.0648	0.008381	1.06e-14	35313
FSTL4	rs17642974	5	133606103	C	T	0.29899	0.0544	0.008708	4.19e-10	35350
FSTL4	rs17683306	5	133316589	T	C	0.08905	-0.0945	0.01403	1.63e-11	35349
FSTL5	rs77966069	4	161376338	C	G	0.00473	0.3566	0.057576	5.88e-10	35348
FUT10	rs7838624	8	33608880	C	A	0.44433	0.2344	0.007567	1.16e-210	35356
FUT10	rs4733407	8	33208165	C	T	0.27664	0.3897	0.006119	0	35358
FUT10	rs146637002	8	33177036	T	C	0.04562	0.2278	0.018312	1.59e-35	35356
FUT10	rs10105155	8	32742333	T	C	0.12733	0.2156	0.011422	1.8e-79	35357
FUT3	rs145686975	19	6487789	T	A	0.02019	-0.2083	0.029896	3.23e-12	35372
FUT3	rs45526738	19	6004414	A	G	0.01838	-0.2837	0.032712	4.22e-18	35371
FUT3	rs28721898	19	5814662	T	C	0.14891	-0.4651	0.009833	0	35362
FUT5	rs28721898	19	5814662	T	C	0.14891	-0.1536	0.012614	4.11e-34	35362
FUT8	rs12586500	14	66005585	T	G	0.00917	0.6375	0.043108	1.74e-49	35365
FUT8	rs190679746	14	65290689	A	G	0.02227	1.0972	0.019342	0	35358
FUT8	rs1256518	14	65269214	G	T	0.26505	0.5371	0.006317	0	35358
FUT8	rs61987801	14	65248706	G	A	0.17931	0.1674	0.010776	2.03e-54	35358
GAA	rs8071514	17	80990283	A	C	0.36089	0.0783	0.008743	3.37e-19	35161
GAA	rs11656949	17	80183793	TGCCCACATGCTCACCTGCCCACATGCTCACCTGCC	CGCCCACATGCTCACCTGCCCACATGCTCACCTGCC	0.38818	-0.1093	0.008567	2.81e-37	35385
GAA	rs2304849	17	80101663	C	G	0.22116	-0.342	0.009893	7.35e-262	35383
GAA	rs145961846	17	80007145	A	G	0.01877	0.2588	0.030403	1.7e-17	35378
GAA	rs1663188	17	79915189	C	T	0.33734	-0.0689	0.008808	5.18e-15	35379
GAA	rs34336446	17	79659581	G	C	0.05932	-0.1996	0.017645	1.15e-29	35368
GABARAPL2	rs74390315	16	75773123	C	G	0.03252	-0.1362	0.022994	3.16e-09	35353
GABARAPL2	rs2454867	16	75522922	C	T	0.1399	-0.1178	0.01186	3.01e-23	35354
GALNT16	rs12100668	14	69326758	A	G	0.40769	0.1685	0.008336	7.32e-91	35357
GALNT16	rs1303451	14	69322853	T	C	0.02927	-0.2005	0.024437	2.31e-16	35358
GALNT16	rs11629094	14	69257464	C	T	0.21537	-0.1358	0.010006	5.91e-42	35360
GAPDH	rs56216299	12	6520180	CTAAAAAAAAAAAAATAT	CTAAAAAAAAAAATATAT	0.42535	0.0473	0.008299	1.2e-08	35392
GAS1	rs4878043	9	87072939	T	C	0.42268	0.0843	0.008368	7.2e-24	35357
GAS1	rs2150719	9	86584460	C	T	0.48296	-0.0734	0.008292	8.58e-19	35351
GAS6	rs41284486	13	113920848	A	G	0.10279	0.1072	0.013817	8.58e-15	34858
GAS6	rs6602909	13	113849020	C	T	0.33811	-0.26	0.008718	1.92e-195	34860
GAS6	rs116361035	13	113807258	GGGGTGGTCCTTCCTGTCACACGCAGGCTTACGGGATGTGGA	GGGGTGGTCCTTCCCGTCACACGCAGGCTTACGGGATGTGGA	0.07887	0.1047	0.015576	1.79e-11	34858
GATM	rs2453541	15	45353180	A	G	0.25281	-0.1811	0.009223	7.65e-86	35371
GBP1	rs12410795	1	89685336	C	T	0.01792	-0.5632	0.031095	2.54e-73	35340
GBP1	rs4656073	1	89001480	TT	CT	0.37041	-0.128	0.009089	4.85e-45	35338
GBP1	rs144525174	1	88890193	C	T	0.00763	-1.1441	0.046289	7.1e-135	35341
GBP1	rs9428012	1	88386603	A	G	0.089	0.1235	0.014091	1.88e-18	35341
GBP2	rs1886910	1	89048524	TTTCG	TTTTG	0.19831	0.0945	0.010087	7.33e-21	35341
GC	rs9994658	4	71908648	A	T	0.44722	-0.0641	0.008168	4.25e-15	35352
GC	rs7697091	4	71759380	C	A	0.35008	-0.1219	0.008532	2.62e-46	35353
GCKR	rs1260326	2	27508073	C	T	0.34132	0.0866	0.008392	5.75e-25	35373
GCLM	rs2151847	1	94024419	C	A	0.47256	0.0698	0.008087	6.05e-18	35353
GCLM	rs41303970	1	93909753	A	G	0.20301	0.0984	0.010019	9.14e-23	35352
GDF15	rs12462034	19	18364416	C	T	0.22224	0.3323	0.010119	1.64e-236	35350
GDI2	rs55913768	10	5707486	A	G	0.34564	-0.0979	0.008368	1.28e-31	35377
GFRA1	rs4550150	10	116226964	A	G	0.27399	0.1978	0.009184	7.05e-103	35380
GFRA2	rs80327219	8	21893631	T	C	0.02257	-0.3869	0.028704	2.08e-41	35381
GFRA2	rs13257704	8	21761880	ATGGAAGTTGCAGTGAGC	GTGGAAGTTGCAGTGAGC	0.05305	-0.2714	0.019182	1.9e-45	35370
GFRA2	rs73219532	8	21731140	T	C	0.13872	-0.0801	0.012378	9.73e-11	35367
GFRA2	rs15881	8	21693256	C	A	0.49513	0.3086	0.00843	2.18e-293	35371
GFRA2	rs1481002	8	21544465	A	G	0.20016	-0.1318	0.01078	2.26e-34	35372
GFRA2	rs1459320	8	21279517	A	C	0.28732	0.0597	0.009453	2.7e-10	35370
GFRAL	rs6925652	6	56247983	C	T	0.38134	0.0922	0.008283	8.88e-29	35351
GFRAL	rs72988065	6	55619783	G	A	0.18929	0.1684	0.010249	1.16e-60	35349
GFRAL	rs12529201	6	55401924	T	C	0.26484	-0.1457	0.009117	1.75e-57	35350
GGH	rs1520928	8	63773604	A	G	0.24924	0.0836	0.009443	8.51e-19	35342
GGH	rs75931676	8	63182075	AAAA	TAAA	0.00465	0.3626	0.060871	2.57e-09	35341
GGH	rs76268189	8	62982677	T	C	0.04079	-0.431	0.020245	1.43e-100	35344
GGH	rs12549172	8	62968489	A	G	0.07423	0.6216	0.011715	0	35343
GGPS1	rs7534175	1	235346698	G	A	0.13429	0.1288	0.01168	2.83e-28	35365
GHR	rs138544551	5	42466633	G	A	0.04471	0.1374	0.019803	3.97e-12	35358
GHR	rs17574650	5	42436814	C	A	0.10884	-0.1811	0.013202	7.96e-43	35358
GKN2	rs12990985	2	68944477	C	T	0.01902	-0.53	0.030672	6.67e-67	35358
GKN2	rs13008230	2	68927451	G	T	0.05062	-0.8414	0.015071	0	35359
GLB1	rs4343578	3	33011258	C	T	0.23344	-0.0508	0.00903	1.85e-08	35341
GLCE	rs12591396	15	70011552	C	T	0.14729	-0.0856	0.011472	8.56e-14	35369
GLCE	rs2306101	15	69842433	T	G	0.044	-0.2218	0.020051	1.92e-28	35373
GLCE	rs80339110	15	69832905	T	G	0.03534	-0.1425	0.022177	1.31e-10	35373
GLCE	rs11855390	15	69704692	G	C	0.21567	-0.1402	0.009882	1.1e-45	35374
GLCE	rs12440884	15	69282781	G	T	0.12178	0.2481	0.012354	1.04e-89	35375
GLCE	rs11072069	15	69135936	G	A	0.31795	0.365	0.006512	0	35375
GLCE	rs11629856	15	69039378	T	G	0.29031	-0.1003	0.009009	8.59e-29	35373
GLIPR1	rs12422952	12	75487238	T	C	0.3989	-0.0859	0.008092	2.53e-26	35371
GLIPR2	rs10973026	9	36694210	C	T	0.1871	-0.0675	0.010722	3.06e-10	35355
GLIPR2	rs4878643	9	36153440	C	G	0.29073	-0.2766	0.00905	3.72e-205	35355
GLIPR2	rs72729437	9	35963179	G	A	0.03142	0.2155	0.023463	4.13e-20	35352
GLO1	rs9462450	6	38697164	C	T	0.08733	-0.1615	0.014488	7.42e-29	35363
GLRX	rs6556885	5	95825737	A	G	0.25611	-0.0845	0.00908	1.33e-20	35349
GLRX2	rs148212596	1	193105381	G	A	0.0324	0.7681	0.022642	2.99e-252	35336
GLRX3	rs12248841	10	130146988	C	T	0.41819	-0.0791	0.008285	1.32e-21	35340
GLTPD2	rs150866751	17	5348827	C	G	0.0201	-0.1896	0.030369	4.29e-10	35379
GLTPD2	rs2304969	17	4789264	T	G	0.14714	-0.217	0.011846	5.97e-75	35379
GLTPD2	rs8078118	17	4786743	A	C	0.35579	0.1937	0.008716	2.05e-109	35378
GLTPD2	rs4523990	17	4725146	G	A	0.24624	-0.0743	0.009796	3.32e-14	35373
GLUL	rs6698722	1	182399943	A	G	0.19327	0.0624	0.010305	1.4e-09	35363
GLUL	rs2244856	1	182312684	T	C	0.18622	0.058	0.010388	2.36e-08	35361
GM2A	rs375396	5	151287372	A	C	0.17267	0.173	0.011024	1.67e-55	35353
GM2A	rs72794132	5	151239432	T	C	0.16385	0.3212	0.011098	3.47e-184	35353
GM2A	rs116432609	5	150980673	G	A	0.04776	0.126	0.019811	2.02e-10	35355
GMDS	rs9392325	6	1718742	G	A	0.20025	-0.0606	0.00977	5.55e-10	35326
GMPR	rs17593746	6	16468073	C	T	0.32702	0.1485	0.009218	2.19e-58	35379
GMPR	rs180020	6	16296593	G	A	0.22159	0.3972	0.00621	0	35380
GMPR	rs62387693	6	16234469	T	C	0.27033	-0.4863	0.005772	0	35381
GMPR	rs6939056	6	16160338	T	G	0.22722	0.4022	0.006164	0	35380
GMPR	rs78204652	6	15910189	G	C	0.04923	0.31	0.019914	1.22e-54	35382
GMPR	rs35563909	6	15825822	T	C	0.05482	-0.1885	0.019044	4.25e-23	35382
GMPR	rs145906621	6	15534082	A	G	0.02666	0.6125	0.026725	3e-116	35384
GNLY	rs6706567	2	85798208	T	C	0.06782	0.2657	0.017326	4.45e-53	35342
GNLY	rs62147468	2	85785853	T	C	0.03778	-0.2371	0.023099	1.02e-24	35342
GNLY	rs4616480	2	85670645	A	G	0.32	-0.3627	0.006328	0	35344
GNLY	rs370196321	2	85437763	T	G	0.02986	0.3927	0.024908	5.32e-56	35343
GNLY	rs79281131	2	84866486	TTTTTGA	TCTTTGA	0.0254	0.3766	0.027897	1.58e-41	35345
GNLY	rs112738746	2	84855861	T	C	0.03723	0.2697	0.023249	4.1e-31	35346
GNMT	rs9472021	6	43170986	T	C	0.03386	-0.2133	0.022629	4.27e-21	35367
GNMT	rs6940814	6	42957194	G	A	0.3708	-0.2195	0.0081	1.03e-161	35368
GNPDA1	rs7730740	5	142013141	CGGAGGAGTTC	TGGAGGAGTTC	0.18602	0.1777	0.010369	7.87e-66	35369
GNPNAT1	rs78459273	14	52807542	A	G	0.1052	0.1053	0.013234	1.77e-15	35367
GNPTG	rs28655879	16	1496207	T	C	0.23449	-0.0626	0.009652	8.85e-11	35305
GNPTG	rs7192233	16	1434790	T	C	0.05995	-0.1299	0.01747	1.04e-13	35305
GNPTG	rs2401950	16	1296874	A	G	0.09272	0.275	0.014201	1.55e-83	35304
GNRH2	rs2296236	20	3039444	T	C	0.16991	-0.2021	0.010378	1.84e-84	35366
GNS	rs1690278	12	64739864	G	C	0.42917	-0.0449	0.008023	2.19e-08	35368
GOLM1	rs112567181	9	86544457	G	A	0.02352	-0.2366	0.026599	5.84e-19	35356
GOLM1	rs563779481	9	86362871	T	C	0.01713	0.3359	0.031528	1.67e-26	35358
GOLM1	rs7868110	9	86106229	A	G	0.09593	0.3623	0.014157	1.93e-144	35356
GOLM1	rs7854118	9	86106127	C	T	0.09593	0.2504	0.014098	1.4e-70	35356
GOLM1	rs113968521	9	86082177	C	T	0.13661	0.1808	0.012132	3.18e-50	35354
GOLM1	rs113968521	9	86082177	C	T	0.13661	0.1256	0.012047	1.89e-25	35354
GP1BA	rs1859433	17	4947017	C	G	0.07297	0.2413	0.015682	1.99e-53	35381
GP1BA	rs2243108	17	4931259	A	G	0.02386	-0.1466	0.02679	4.45e-08	35380
GPC1	rs73006377	2	241465000	G	C	0.03515	0.1761	0.023275	3.85e-14	35124
GPC1	rs138109369	2	241154302	T	C	0.01704	0.2096	0.032623	1.32e-10	35116
GPC1	rs115409570	2	240791695	T	A	0.0124	-0.5725	0.038186	8.25e-51	35267
GPC1	rs140037101	2	240623046	T	C	0.0275	0.2526	0.025485	3.71e-23	35270
GPC1	rs77418648	2	240462987	A	G	0.10556	0.5939	0.010826	0	35274
GPC1	rs1320126	2	240374902	G	A	0.20079	-0.0787	0.010449	5e-14	35271
GPC5	rs9523799	13	92742547	T	C	0.29792	-0.0649	0.008923	3.5e-13	35361
GPC5	rs7981451	13	91803777	GATAGACACACACACACACACACACACACAG	GACAGACACACACACACACACACACACACAG	0.01684	-0.4912	0.032486	1.19e-51	35346
GPC5	rs547293	13	91750863	C	T	0.16885	-0.4163	0.008646	0	35355
GPC5	rs77366466	13	91677584	G	A	0.01547	0.2379	0.033238	8.22e-13	35358
GPC5	rs1330064	13	91405002	A	G	0.31533	-0.2067	0.008703	1.06e-124	35355
GPC5	rs7999714	13	90475989	A	C	0.43845	-0.0588	0.008284	1.26e-12	35362
GPC6	rs1535692	13	94382495	A	G	0.23698	-0.0662	0.009584	4.94e-12	35372
GPCPD1	rs6133228	20	5571430	G	A	0.3887	-0.0704	0.008325	2.76e-17	35363
GPNMB	rs143026417	7	24159923	G	A	0.04048	0.2196	0.020635	1.89e-26	35370
GPNMB	rs75988976	7	23893439	A	G	0.0902	-0.1012	0.014558	3.61e-12	35370
GPNMB	rs117012150	7	23779400	A	G	0.03584	0.1819	0.021998	1.35e-16	35372
GPNMB	rs79914289	7	23341769	GAAAGAAAAAAG	AAAAGAAAAAAG	0.01486	-0.4404	0.034022	2.53e-38	35371
GPNMB	rs10250602	7	23264082	C	T	0.32919	-0.2351	0.008794	1.96e-157	35371
GPNMB	rs858257	7	23175909	C	T	0.03892	-0.3587	0.021281	9.56e-64	35371
GPNMB	rs58856240	7	23146825	A	T	0.06621	0.614	0.013506	0	35371
GPNMB	rs151233420	7	22641638	G	A	0.02254	0.1756	0.027077	8.85e-11	35371
GPNMB	rs140966178	7	22500268	A	G	0.01332	-0.3481	0.036696	2.4e-21	35370
GPNMB	rs117553438	7	22418194	T	G	0.00736	0.3155	0.048475	7.59e-11	35371
GPNMB	rs181676674	7	22397915	C	T	0.00331	-0.6877	0.069967	8.46e-23	35373
GPT	rs1055167	8	144485003	A	G	0.42075	-0.0501	0.008242	1.21e-09	34530
GPX7	rs116182270	1	52896824	T	C	0.03526	0.3928	0.022402	7.88e-69	35368
GPX7	rs142353643	1	52674472	G	A	0.00845	0.3274	0.046178	1.34e-12	35368
GPX7	rs72666819	1	52356695	G	C	0.01126	0.568	0.039181	1.27e-47	35367
GPX7	rs17401875	1	52166955	T	A	0.10833	0.6259	0.010515	0	35368
GRAMD1C	rs2462782	3	114335092	C	A	0.02935	0.2338	0.023536	2.97e-23	35364
GRAMD1C	rs58358607	3	114326820	G	T	0.02932	0.1746	0.023165	4.8e-14	35363
GRAMD1C	rs55990517	3	114140134	A	G	0.01733	0.5023	0.031169	2e-58	35367
GRAMD1C	rs4682146	3	113907798	G	C	0.34501	0.1456	0.008414	4.38e-67	35365
GRAMD1C	rs3936551	3	113899196	C	G	0.30739	0.3311	0.007415	0	35365
GRAMD1C	rs9867558	3	113826640	A	C	0.03534	-0.1916	0.022231	6.78e-18	35366
GREM2	rs116135446	1	240794633	T	C	0.03675	0.1458	0.021837	2.44e-11	35362
GRHPR	rs10973500	9	37703526	A	G	0.22073	0.0608	0.009766	4.8e-10	35354
GRHPR	rs4878690	9	37422659	TCCGCCCACTCCAGCCTGGCCC	CCCGCCCACTCCAGCCTGGCCC	0.32145	0.2659	0.008576	4.44e-211	35353
GRHPR	rs151297784	9	37071935	G	C	0.04639	-0.1291	0.018909	8.65e-12	35355
GSN	rs145573694	9	122210136	C	T	0.01267	-0.2342	0.036498	1.39e-10	35361
GSN	rs139301169	9	121791334	A	G	0.01959	-0.4089	0.029188	1.37e-44	35371
GSN	rs117938950	9	121251078	A	G	0.00842	-0.4721	0.046428	2.74e-24	35374
GSN	rs10985149	9	121087894	T	C	0.01295	-0.6283	0.03427	4.46e-75	35374
GSN	rs10985149	9	121087894	T	C	0.01295	-0.5327	0.035023	3.04e-52	35374
GSR	rs4733505	8	30695913	G	A	0.339	0.113	0.008578	1.26e-39	35358
GSR	rs10808342	8	29881425	G	C	0.02064	0.1634	0.029078	1.92e-08	35355
GSS	rs2424999	20	34798623	AGACA	AGACG	0.42234	0.17	0.008169	3.46e-96	35367
GSTA1	rs35928674	6	52948291	T	A	0.03386	-0.1658	0.021867	3.4e-14	35356
GSTA1	rs4712015	6	52748899	A	G	0.4348	0.3127	0.006778	0	35365
GSTA1	rs111461400	6	52612871	A	G	0.04131	-0.1908	0.020338	6.52e-21	35367
GSTA1	rs77480054	6	52581623	A	G	0.0107	0.2149	0.039191	4.17e-08	35367
GSTA1	rs12525609	6	52363035	G	A	0.14812	-0.0788	0.011376	4.31e-12	35367
GSTA1	rs74904415	6	52029442	T	A	0.03518	-0.1218	0.021927	2.78e-08	35368
GSTM1	rs140301746	1	109856641	A	G	0.0273	0.3471	0.027634	3.48e-36	35343
GSTM1	rs28751997	1	109787834	A	G	0.01475	0.2759	0.036468	3.87e-14	35341
GSTM1	rs61700420	1	109698905	G	T	0.06438	0.9478	0.012745	0	35343
GSTM1	rs4147563	1	109687481	T	C	0.10879	0.7246	0.01015	0	35343
GSTM1	rs2269340	1	109629614	C	T	0.05288	0.8074	0.013842	0	35346
GSTM1	rs112449225	1	109068076	G	A	0.02086	-0.2098	0.029758	1.79e-12	35342
GSTM3	rs78665534	1	109893400	T	C	0.02636	0.1908	0.027787	6.58e-12	35345
GSTM3	rs58676655	1	109796362	C	T	0.0356	-0.2751	0.023592	2.03e-31	35340
GSTM3	rs6676659	1	109761915	A	G	0.28658	0.1504	0.009714	4.56e-54	35339
GSTM3	rs4970773	1	109712974	G	C	0.29982	-0.5533	0.006966	0	35342
GSTM3	rs147668562	1	109689124	G	A	0.02159	0.325	0.028371	2.22e-30	35343
GSTM3	rs36210087	1	109686291	G	C	0.03847	0.4391	0.022165	2.44e-87	35343
GSTM3	rs11101981	1	109662028	C	T	0.39084	-0.3854	0.00671	0	35346
GSTM3	rs72697127	1	108741032	G	A	0.03899	0.3402	0.022895	6.09e-50	35348
GSTM4	rs140301746	1	109856641	A	G	0.0273	0.3427	0.027746	4.8e-35	35343
GSTM4	rs61700420	1	109698905	G	T	0.06438	0.8041	0.012712	0	35343
GSTM4	rs4147563	1	109687481	T	C	0.10879	0.8261	0.009906	0	35343
GSTM4	rs2269340	1	109629614	C	T	0.05288	0.7851	0.013679	0	35346
GSTM4	rs17641881	1	109157406	C	T	0.03116	0.2322	0.024914	1.16e-20	35342
GSTO1	rs7908436	10	104379323	A	G	0.3968	-0.2991	0.008188	4.04e-292	35359
GSTO1	rs78961630	10	104247833	G	A	0.02649	-0.5656	0.025441	1.68e-109	35363
GSTO1	rs143936031	10	104213424	A	G	0.01915	0.3281	0.029412	6.75e-29	35364
GSTO1	rs2995266	10	104035780	CTGTG	GTGTG	0.19272	0.3965	0.007534	0	35362
GSTO1	rs902997	10	103624505	A	G	0.4166	-0.0989	0.008202	1.74e-33	35360
GSTP1	rs7944391	11	67752577	C	T	0.45193	-0.0447	0.00806	2.92e-08	35358
GSTP1	rs1254123	11	67567341	C	T	0.46937	-0.1262	0.007962	1.4e-56	35363
GSTZ1	rs7148273	14	78063025	G	C	0.37175	-0.123	0.00858	1.31e-46	35354
GSTZ1	rs11624959	14	77572280	T	C	0.09242	0.7548	0.008641	0	35354
GSTZ1	rs141994807	14	77461400	T	C	0.1548	-0.4043	0.011268	6.1e-282	35354
GSTZ1	rs60434542	14	77301922	G	C	0.22221	-0.4104	0.006113	0	35355
GSTZ1	rs422642	14	77255031	C	T	0.27403	-0.3488	0.005737	0	35355
GSTZ1	rs71429976	14	76934014	A	G	0.35075	-0.0908	0.008677	1.26e-25	35353
GSTZ1	rs11159209	14	76502144	G	A	0.28164	-0.0738	0.009224	1.24e-15	35357
GUCA2B	rs115897087	1	42985130	T	C	0.04326	0.1387	0.019483	1.09e-12	35364
GUCA2B	rs11210603	1	42157419	A	G	0.09173	0.1694	0.01381	1.38e-34	35366
GUK1	rs11581192	1	228334782	T	C	0.04553	0.3619	0.019445	2.61e-77	35359
GUK1	rs148467842	1	227835658	A	C	0.01321	-0.4001	0.036118	1.61e-28	35359
GUK1	rs114339787	1	227815524	T	C	0.02093	0.2186	0.028381	1.34e-14	35359
GUSB	rs34356500	7	66771620	T	G	0.4642	0.1393	0.008204	1.18e-64	35358
GUSB	rs141454297	7	65773043	G	T	0.03704	-0.3053	0.021797	1.42e-44	35358
GXYLT1	rs17488286	12	42536256	T	A	0.00707	-0.3686	0.04834	2.44e-14	35358
GXYLT1	rs190407775	12	42126028	GAAACAAACA	AAAACAAACA	0.02059	1.0934	0.022168	0	35362
GXYLT1	rs7960537	12	41979063	T	C	0.04474	0.156	0.019717	2.54e-15	35364
GXYLT1	rs75586953	12	41313268	T	A	0.02261	0.7407	0.027372	2.84e-161	35353
GXYLT1	rs117903281	12	41276395	T	C	0.04765	0.3231	0.018854	7.91e-66	35354
GZMA	rs144888812	5	55163070	T	C	0.02003	-0.2216	0.028805	1.44e-14	35362
GZMA	rs139268409	5	55030849	A	C	0.01041	-1.0049	0.041617	8.12e-129	35361
GZMA	rs10940443	5	54962678	C	T	0.47936	0.0586	0.008135	5.88e-13	35362
GZMA	rs553689678	5	54486795	G	A	0.03008	-0.2883	0.023996	2.98e-33	35374
GZMB	rs78564162	14	24689939	G	A	0.06551	0.1596	0.016026	2.31e-23	35378
GZMK	rs10471928	5	55002903	C	T	0.43667	0.1435	0.008142	1.6e-69	35362
GZMK	rs3797235	5	54252130	C	T	0.18751	-0.0582	0.010389	2.12e-08	35366
GZMM	rs12979017	19	562237	A	G	0.18418	0.0641	0.010415	7.53e-10	35301
H6PD	rs116656644	1	9845512	A	G	0.05107	-0.2333	0.019539	7.33e-33	35391
H6PD	rs139767932	1	9468869	T	G	0.05546	0.177	0.019045	1.49e-20	35389
H6PD	rs4908841	1	9318466	C	T	0.28069	0.1325	0.009579	1.63e-43	35385
H6PD	rs12060409	1	9228453	G	A	0.17414	-0.5384	0.007379	0	35384
H6PD	rs61785790	1	9033586	TA	AA	0.01715	0.3724	0.033238	3.89e-29	35386
H6PD	rs150429950	1	8883971	G	T	0.02426	0.1831	0.028152	7.82e-11	35388
HABP4	rs10820606	9	96430636	AC	AA	0.24575	0.3694	0.007919	0	35332
HADH	rs62311449	4	108029993	A	G	0.06497	-0.1396	0.016169	5.93e-18	35355
HAGH	rs9931955	16	1802750	C	T	0.14945	0.1883	0.011397	2.53e-61	35321
HAPLN1	rs10039191	5	83723226	G	C	0.33474	0.1098	0.008527	6.14e-38	35341
HAPLN1	rs336963	5	83673885	A	G	0.3833	0.0659	0.008346	2.88e-15	35341
HAPLN1	rs191703636	5	83609723	C	T	0.03111	-0.247	0.023635	1.45e-25	35342
HAPLN4	rs55796368	19	19256504	T	C	0.03171	0.1341	0.022163	1.44e-09	35353
HAVCR1	rs10515754	5	157806530	CAGTTCC	TAGTTCC	0.07479	-0.1516	0.015433	8.94e-23	35357
HAVCR1	rs115298328	5	157623264	GTC	GTT	0.03178	0.2042	0.023012	7.08e-19	35356
HAVCR1	rs114626188	5	157193225	C	T	0.04788	0.2317	0.01878	5.66e-35	35351
HAVCR1	rs6863148	5	156979632	A	G	0.25145	-0.3563	0.007525	0	35351
HAVCR1	rs114146801	5	156610824	T	C	0.03589	0.1688	0.022033	1.84e-14	35351
HAVCR1	rs191192726	5	156360752	T	C	0.0282	0.1878	0.024288	1.06e-14	35351
HAVCR2	rs115940461	5	157933878	C	A	0.04976	0.2827	0.018414	3.39e-53	35358
HAVCR2	rs727588	5	157272119	C	A	0.46341	-0.0889	0.008121	6.84e-28	35353
HAVCR2	rs1975026	5	156943818	G	A	0.15158	-0.4365	0.008688	0	35351
HAVCR2	rs79727823	5	156777707	G	A	0.06604	-0.2316	0.015948	8.79e-48	35350
HAVCR2	rs147890207	5	156313159	A	G	0.01906	0.2696	0.029857	1.72e-19	35349
HBQ1	rs371091160	16	471158	GTGACCC	TTGACCC	0.01697	-0.1721	0.029849	8.13e-09	35318
HBZ	rs80313379	16	783410	C	A	0.03811	-0.1609	0.022943	2.33e-12	35308
HBZ	rs116091872	16	759582	G	T	0.00791	0.5173	0.048297	9.06e-27	35303
HBZ	rs80275448	16	679456	T	G	0.04172	0.158	0.022174	1.04e-12	35312
HBZ	rs117543466	16	557131	T	C	0.03998	0.3904	0.022201	3.23e-69	35304
HBZ	rs3760047	16	231300	A	G	0.19455	0.333	0.010963	1.14e-202	35314
HBZ	rs7202152	16	144846	A	G	0.45792	-0.473	0.006381	0	35314
HDHD2	rs75228657	18	47214692	G	A	0.06347	0.4584	0.016308	7.73e-174	35360
HDHD2	rs117792675	18	47044338	A	G	0.0375	-0.2508	0.021082	1.24e-32	35361
HDHD2	rs149272336	18	46960199	A	G	0.00986	0.2605	0.040066	7.94e-11	35362
HDHD3	rs1043836	9	113373918	T	C	0.37038	0.1773	0.008364	9.84e-100	35362
HEBP1	rs877972	12	13387328	T	C	0.12008	-0.1405	0.012948	1.96e-27	35376
HEBP1	rs3825272	12	13002405	A	C	0.42458	0.2012	0.00848	1.92e-124	35374
HEBP1	rs11055175	12	12968844	G	A	0.02799	-1.33	0.020156	0	35374
HEBP1	rs17314077	12	12750540	G	A	0.01051	-0.567	0.041274	6.05e-43	35364
HEBP1	rs147414222	12	11999576	T	C	0.01619	-0.2931	0.033209	1.09e-18	35377
HEXB	rs7442914	5	75093500	AAAAAAAAACT	CAAAAAAAACT	0.34732	-0.0561	0.008518	4.52e-11	35364
HEXB	rs13164140	5	74734513	A	G	0.27062	0.2719	0.009084	7.91e-197	35358
HEXB	rs1696980	5	74662232	CGT	AGT	0.06759	0.1902	0.016163	5.75e-32	35344
HEXIM1	rs4792858	17	45167333	C	A	0.3038	0.0875	0.008764	1.79e-23	35365
HEXIM2	rs4792867	17	45172077	T	C	0.29387	0.0907	0.008757	3.85e-25	35365
HGD	rs2042482	3	120675205	T	A	0.26033	0.1233	0.009284	2.98e-40	35358
HGD	rs74530352	3	120150344	C	T	0.07559	-0.109	0.015494	2e-12	35362
HGF	rs2214827	7	81748600	A	G	0.20707	0.126	0.010008	2.41e-36	35348
HGFAC	rs151293776	4	3935750	T	C	0.01915	-0.3176	0.031947	2.75e-23	35287
HGFAC	rs79378478	4	3914677	A	G	0.02358	0.258	0.02916	8.92e-19	35287
HGFAC	rs10937903	4	3632799	G	A	0.02572	0.5186	0.027632	1.38e-78	35272
HGFAC	rs13135451	4	3565457	A	C	0.00459	-1.175	0.062565	1.09e-78	35274
HGFAC	rs3752440	4	3445027	A	G	0.06693	-0.6883	0.011315	0	35280
HGFAC	rs150990486	4	3398681	T	A	0.02326	-1.2046	0.019051	0	35281
HGFAC	rs73193344	4	3284079	T	C	0.03455	-0.9345	0.015783	0	35283
HGFAC	rs181498012	4	2816069	G	T	0.0191	0.2735	0.032829	8.02e-17	35281
HGFAC	rs141460218	4	2637098	C	G	0.0182	-0.7706	0.032524	4.21e-124	35281
HGFAC	rs139033257	4	2443964	A	T	0.026	-0.2384	0.02716	1.67e-18	35280
HHIP	rs11727676	4	144737912	C	T	0.10368	0.2352	0.013296	5.05e-70	35350
HHIP	rs115339319	4	144029633	C	G	0.16427	0.0712	0.011135	1.61e-10	35346
HIBCH	rs17585575	2	191225831	T	C	0.0277	-0.1778	0.02444	3.46e-13	35363
HIBCH	rs3860472	2	190814465	T	C	0.0408	-0.1389	0.02005	4.27e-12	35366
HIBCH	rs2582770	2	190272068	C	A	0.38746	0.3255	0.006959	0	35369
HIBCH	rs78925766	2	190031517	A	G	0.01409	-0.1841	0.03251	1.49e-08	35361
HIBCH	rs72914144	2	189377017	T	C	0.18304	0.0667	0.010322	1.04e-10	35359
HINT1	rs112241559	5	131141405	A	C	0.2188	0.097	0.009738	2.26e-23	35352
HMGCS2	rs10923900	1	119775000	GAC	GAG	0.43025	-0.0548	0.00815	1.77e-11	35362
HMOX1	rs192162197	22	35266245	G	A	0.00801	-0.6203	0.045544	3.05e-42	35366
HNRNPAB	rs1059367	5	178209198	T	C	0.07965	-0.1255	0.014933	4.32e-17	35360
HNRNPAB	rs6896074	5	177967832	T	G	0.00894	-0.2939	0.041688	1.79e-12	35360
HP	rs57146646	16	72875452	G	A	0.04708	0.359	0.019244	1.14e-77	35372
HP	rs115775278	16	72232312	C	T	0.0189	0.7297	0.030538	3.45e-126	35373
HP	rs11647069	16	72121338	C	T	0.2819	-0.3512	0.006222	0	35375
HP	rs12708921	16	71965690	A	G	0.18651	-0.4111	0.007019	0	35376
HP	rs9932707	16	71828230	C	A	0.46645	-0.3298	0.005581	0	35376
HP	rs4788808	16	71581710	T	C	0.42851	-0.3128	0.005491	0	35376
HPCAL1	rs6737972	2	10334724	C	T	0.17255	0.1624	0.010618	8.36e-53	35366
HPGDS	rs151073434	4	94973952	T	C	0.02204	-0.2987	0.027077	2.7e-28	35330
HPGDS	rs183119811	4	94713281	C	T	0.04784	0.1435	0.018996	4.21e-14	35327
HPGDS	rs146427431	4	94492683	G	A	0.01444	0.3397	0.033034	8.38e-25	35332
HPGDS	rs147539551	4	94085751	T	G	0.24088	-0.2631	0.009377	3.18e-173	35334
HPGDS	rs72663742	4	94071981	G	T	0.03305	-1.0343	0.01713	0	35334
HPGDS	rs372539821	4	93681225	T	C	0.03731	0.1732	0.021134	2.5e-16	35335
HPGDS	rs62310110	4	93489784	A	G	0.02231	0.2634	0.025937	3.13e-24	35336
HPSE	rs11732892	4	83309860	AAAATTTTTTTTA	TAAATTTTTTTTA	0.22241	0.133	0.009597	1.13e-43	35360
HPSE	rs115249901	4	83191456	C	T	0.01381	-0.3116	0.034353	1.19e-19	35362
HRG	rs77278673	3	187437604	A	G	0.14891	-0.1287	0.012705	4.06e-24	35367
HRG	rs77978145	3	186983634	T	A	0.08644	0.1325	0.015988	1.16e-16	35360
HRG	rs66965282	3	186640979	G	A	0.11299	1.1096	0.008984	0	35367
HRG	rs7627243	3	186520043	TAGGAAAAA	TGGGAAAAA	0.28229	0.2621	0.009952	7.21e-153	35367
HRG	rs6444134	3	186475135	T	C	0.35567	0.2005	0.009461	1.14e-99	35366
HRG	rs7619432	3	186235962	T	G	0.07912	0.1491	0.016671	3.77e-19	35354
HRG	rs73175579	3	185806391	A	C	0.03213	-0.1536	0.02584	2.78e-09	35359
HS6ST1	rs840870	2	128308686	T	G	0.43173	-0.1533	0.008176	1.94e-78	35361
HS6ST1	rs934913	2	128202879	T	C	0.37835	0.0554	0.008383	3.89e-11	35367
HS6ST3	rs9562027	13	96110589	T	A	0.40686	0.0954	0.008271	8.79e-31	35370
HSD17B14	rs524	19	48875910	T	C	0.28024	-0.0666	0.008679	1.67e-14	35379
HSP90B1	rs4964294	12	104515065	A	G	0.04369	0.2135	0.020014	1.45e-26	35361
HSP90B1	rs188135978	12	104511986	G	T	0.02937	-0.1966	0.023855	1.7e-16	35360
HSP90B1	rs2374394	12	104417858	C	T	0.29187	0.1792	0.008805	4.37e-92	35360
HSP90B1	rs11111878	12	104048446	A	C	0.09921	0.3997	0.013341	3.25e-197	35361
HSP90B1	rs1165593	12	103838890	G	A	0.16904	0.6051	0.008051	0	35361
HSPA13	rs2822638	21	14372785	T	C	0.22509	-0.1073	0.009627	7.47e-29	35277
HSPB1	rs113567515	7	76398584	C	T	0.22508	0.1214	0.009783	2.33e-35	35337
HSPB1	rs13236526	7	76284324	G	A	0.31781	0.327	0.007053	0	35341
HSPB1	rs10954258	7	75685085	T	C	0.46241	-0.0572	0.008252	4.17e-12	35341
HSPG2	rs144654395	1	22421034	A	G	0.01207	0.2878	0.039458	3.01e-13	35370
HSPG2	rs76305492	1	21898384	G	C	0.06687	-0.1471	0.016777	1.82e-18	35374
HSPG2	rs2229475	1	21855402	T	C	0.06056	0.5138	0.017412	2.28e-191	35375
HTATIP2	rs4922729	11	21031695	G	T	0.14431	-0.0757	0.011783	1.32e-10	35358
HTATIP2	rs11025817	11	20936210	G	A	0.05358	0.1477	0.018402	1e-15	35362
HTATIP2	rs573035440	11	20693173	C	T	0.03828	-0.26	0.021574	1.91e-33	35369
HTATIP2	rs61880538	11	20667510	T	G	0.0362	-0.1774	0.022649	4.78e-15	35367
HTATIP2	rs544669081	11	20575042	G	A	0.01666	0.3085	0.032064	6.49e-22	35371
HTATIP2	rs11025525	11	20358417	G	C	0.49972	0.1036	0.008018	3.42e-38	35383
HTATIP2	rs56361406	11	20355929	T	C	0.31662	0.39	0.007148	0	35372
HTATIP2	rs117757432	11	20164588	G	T	0.02678	-0.2378	0.025417	8.28e-21	35370
HTRA1	rs12252027	10	122470997	T	G	0.10151	-0.1181	0.013697	6.56e-18	35382
IBSP	rs2616262	4	87802058	T	G	0.48757	-0.0944	0.00813	3.59e-31	35364
ICAM1	rs4804153	19	11220855	T	C	0.05903	0.1902	0.020031	2.19e-21	35382
ICAM1	rs7256672	19	10468798	G	T	0.35764	0.1637	0.009745	2.47e-63	35379
ICAM1	rs17852402	19	10293843	A	G	0.11861	-0.6753	0.008243	0	35376
ICAM1	rs62130660	19	10275923	G	T	0.37921	0.639	0.00535	0	35376
ICAM1	rs35193916	19	9882910	T	A	0.03185	0.3713	0.026092	5.92e-46	35376
ICAM4	rs188966040	19	10946618	TCAAAAAAAAAAC	TCAAAAAAAAAAA	0.01988	-0.3306	0.029395	2.4e-29	35377
ICAM4	rs5030377	19	10282558	G	A	0.42676	-0.1065	0.008379	5.14e-37	35376
ICAM5	rs60185972	19	10948713	G	A	0.49275	-0.1027	0.008661	1.95e-32	35377
ICAM5	rs12460655	19	10603757	T	G	0.04405	-0.434	0.021022	1.08e-94	35377
ICAM5	rs12460655	19	10603757	T	G	0.04405	-0.4248	0.021005	6.04e-91	35377
ICAM5	rs41276880	19	10284826	A	G	0.02021	0.2813	0.031219	2.05e-19	35376
ICAM5	rs5030347	19	10273928	A	C	0.1762	-0.4764	0.007985	0	35376
ICAM5	rs5030347	19	10273928	A	C	0.1762	-0.4809	0.007857	0	35376
ICAM5	rs118041227	19	10114803	A	G	0.01329	0.2272	0.037056	8.72e-10	35375
ICAM5	rs578248699	19	9656871	AAA	AAT	0.00319	-0.6195	0.07665	6.36e-16	35380
ICOSLG	rs56124762	21	44238591	G	A	0.25396	-0.0798	0.009203	4.28e-18	35265
IDH1	rs73070958	2	208251325	T	C	0.05981	-0.3517	0.016792	2.11e-97	35356
IDH1	rs34599179	2	208243577	C	T	0.00755	-1.0718	0.046918	1.66e-115	35356
IDH1	rs116643358	2	207972662	C	A	0.01499	-0.2386	0.032486	2.06e-13	35356
IDI1	rs4880758	10	1039632	G	C	0.06869	-0.1062	0.016237	6.13e-11	35177
IDI2	rs6560713	10	1139366	C	T	0.32843	0.0491	0.008404	5.14e-09	35178
IDI2	rs61830965	10	1015706	C	T	0.46953	0.1394	0.007878	4.54e-70	35176
IDO1	rs6474193	8	39916080	T	C	0.31916	0.0585	0.008452	4.47e-12	35357
IDUA	rs35220088	4	1016463	C	G	0.39432	0.3268	0.006149	0	35274
IDUA	rs35208825	4	947116	A	G	0.10481	0.2779	0.013625	1.79e-92	35276
IDUA	rs873785	4	931361	C	T	0.41147	0.3778	0.006075	0	35275
IDUA	rs66712247	4	288371	C	T	0.25555	0.0604	0.00959	3.01e-10	35279
IFI16	rs2518563	1	159090179	T	C	0.18512	0.0911	0.010268	7.15e-19	35357
IFIT3	rs10509571	10	89332801	A	T	0.26379	-0.0904	0.008977	7.45e-24	35356
IFNAR1	rs183019916	21	33918476	A	G	0.02218	-0.621	0.028891	1.76e-102	35380
IFNAR1	rs58886971	21	33306637	A	G	0.1016	-0.6648	0.010885	0	35380
IFNAR1	rs2834027	21	32951216	T	C	0.09641	-0.2283	0.014376	8.6e-57	35384
IFNGR1	rs9376267	6	137209894	T	C	0.23921	-0.0719	0.009305	1.1e-14	35362
IFNGR1	rs72975557	6	136284819	G	A	0.01102	-0.2224	0.039494	1.79e-08	35365
IFNLR1	rs417688	1	25023123	G	A	0.0182	0.2281	0.031139	2.39e-13	35372
IFNLR1	rs139958347	1	24187233	C	G	0.04778	-0.4386	0.018864	1.4e-119	35369
IFNLR1	rs12751091	1	24180723	T	C	0.0302	-0.1355	0.023932	1.5e-08	35370
IGDCC4	rs139499244	15	66251999	T	C	0.03694	0.1284	0.021892	4.49e-09	35367
IGDCC4	rs72741403	15	65517023	A	G	0.04525	0.169	0.020141	4.82e-17	35363
IGDCC4	rs8034057	15	65497092	A	G	0.0987	-0.3386	0.01387	1.29e-131	35363
IGDCC4	rs191927852	15	65493359	T	G	0.00992	0.7321	0.041855	1.67e-68	35363
IGDCC4	rs184453313	15	65402611	G	A	0.01176	1.1811	0.037897	3.07e-213	35359
IGDCC4	rs144180812	15	65235198	C	T	0.02644	0.4339	0.025708	6.52e-64	35361
IGDCC4	rs111302521	15	65181994	A	G	0.01247	-0.3175	0.037305	1.73e-17	35361
IGF1R	rs72752895	15	98954236	GGT	GGG	0.20077	0.1375	0.0104	6.6e-40	35358
IGF1R	rs80262698	15	98649306	T	C	0.12699	-0.0786	0.012432	2.57e-10	35368
IGF2R	rs3777411	6	160055913	T	C	0.12184	0.508	0.01	0	35390
IGF2R	rs6902339	6	159826217	TGTACTTTCAAGTGCTTA	GGTACTTTCAAGTGCTTA	0.48122	0.1213	0.008632	7.5e-45	35388
IGFALS	rs35801822	16	2679949	G	A	0.08824	-0.0901	0.014374	3.65e-10	35318
IGFALS	rs35391516	16	1793815	A	G	0.08526	0.2104	0.014761	4.26e-46	35321
IGFALS	rs4786194	16	1503268	T	C	0.02263	-0.3137	0.027127	6.25e-31	35316
IGFALS	rs77971956	16	1177272	G	A	0.00657	-0.8547	0.051055	6.61e-63	35312
IGFALS	rs191609731	16	1157141	A	G	0.01727	-0.2813	0.031617	5.74e-19	35310
IGFBP1	rs3828998	7	45889209	C	T	0.38793	-0.0769	0.008144	3.64e-21	35346
IGFBP2	rs535122641	2	216633326	C	G	0.02341	0.1544	0.026583	6.31e-09	35359
IGFBP2	rs4674100	2	216615701	A	G	0.2564	-0.0568	0.009402	1.53e-09	35359
IGFBP3	rs700752	7	46713955	G	C	0.32747	0.1112	0.008754	5.73e-37	35346
IGFBP3	rs10254413	7	46315964	C	T	0.16682	-0.0708	0.011056	1.52e-10	35347
IGFBP3	rs788752	7	45981059	A	G	0.18685	-0.1148	0.010465	5.34e-28	35347
IGFBP3	rs145188037	7	45914866	A	G	0.0176	1.0281	0.031093	9.38e-240	35347
IGFBP6	rs10876406	12	53107653	C	T	0.10751	-0.1046	0.013235	2.72e-15	35372
IGFBP7	rs112566816	4	57980691	G	A	0.02829	0.1569	0.024481	1.46e-10	35357
IGFBP7	rs10018570	4	57211963	T	G	0.05903	0.146	0.017533	8.29e-17	35354
IGFBP7	rs1718860	4	57083351	A	G	0.29466	-0.2954	0.008997	2.09e-236	35358
IGFBP7	rs4865172	4	57041421	T	C	0.39461	0.0952	0.008477	2.89e-29	35358
IGFBP7	rs112571867	4	56649650	G	A	0.01477	0.7254	0.034568	9.06e-98	35354
IGFBP7	rs139826977	4	56540903	G	A	0.03207	0.2894	0.023581	1.27e-34	35356
IGFLR1	rs118146634	19	36236310	A	G	0.03017	-0.2815	0.024052	1.22e-31	35377
IGFLR1	rs150018275	19	36156477	T	C	0.04385	-0.1749	0.020452	1.21e-17	35371
IGFLR1	rs3848662	19	35725155	T	G	0.12262	-0.6093	0.01006	0	35376
IGFLR1	rs2293694	19	35499509	A	G	0.27917	0.0916	0.009268	4.91e-23	35377
IGLL1	rs140651348	22	23941532	T	A	0.0538	-0.1183	0.019631	1.68e-09	35370
IGLL1	rs6003823	22	23649222	GCCTGTAGTAGTGCCC	GCCTGTAGTAGCGCCC	0.34212	0.0673	0.009321	5.19e-13	35369
IGLL1	rs9624216	22	23580365	A	G	0.09707	-0.6045	0.010409	0	35357
IGLL1	rs131418	22	23574124	G	T	0.2778	0.1384	0.009893	1.81e-44	35359
IGLL1	rs117139363	22	23482759	A	G	0.03899	-0.1895	0.023249	3.61e-16	35361
IGSF3	rs1411623	1	117576078	A	G	0.08573	-0.0939	0.014821	2.36e-10	35363
IGSF3	rs41276576	1	117102002	T	C	0.03144	0.1364	0.023777	9.66e-09	35361
IGSF3	rs489058	1	116611838	T	C	0.37232	-0.11	0.008551	7.23e-38	35354
IGSF3	rs79631317	1	116078400	C	T	0.01897	0.1911	0.030679	4.7e-10	35362
IGSF8	rs12408242	1	160092144	C	T	0.17984	0.1629	0.010345	7.2e-56	35360
IHH	rs79142686	2	219466805	T	C	0.00929	-0.3117	0.042358	1.86e-13	35369
IHH	rs76247428	2	219278161	T	C	0.00853	-0.3971	0.045536	2.77e-18	35369
IL10RB	rs4455239	21	33281729	C	T	0.43466	0.0705	0.008117	3.77e-18	35376
IL11RA	rs72725026	9	35274623	A	G	0.03801	0.1635	0.02159	3.65e-14	35351
IL11RA	rs72737115	9	34594584	A	C	0.06396	0.629	0.013535	0	35350
IL11RA	rs961183	9	34243686	T	C	0.33174	0.0537	0.008765	8.98e-10	35350
IL12B	rs6870256	5	159420063	C	T	0.40331	-0.0938	0.008486	2.1e-28	35365
IL12B	rs10043720	5	159340325	G	A	0.31512	0.409	0.006907	0	35366
IL12B	rs140581184	5	159162726	A	G	0.02149	0.1656	0.029069	1.22e-08	35368
IL12B	rs1081071	5	158954655	C	T	0.45657	0.0533	0.00835	1.73e-10	35369
IL12B	rs111546564	5	158529926	A	G	0.01704	-0.5993	0.031977	2.27e-78	35369
IL12RB1	rs429774	19	18075942	C	T	0.30493	-0.0791	0.008594	3.44e-20	35351
IL15RA	rs3920615	10	6134817	C	T	0.37895	-0.0776	0.008857	1.93e-18	35356
IL15RA	rs12240985	10	6016457	G	C	0.0277	-0.3091	0.026111	2.48e-32	35359
IL15RA	rs8177683	10	5966995	T	C	0.38612	0.4055	0.006683	0	35359
IL15RA	rs41293977	10	5945990	A	G	0.02742	-0.5761	0.025937	2.64e-109	35357
IL15RA	rs151246931	10	5580171	T	C	0.02646	0.164	0.02658	6.83e-10	35373
IL15RA	rs148235865	10	5558434	T	C	0.05381	-0.224	0.019131	1.15e-31	35372
IL16	rs77163637	15	81954695	CGGCA	GGGCA	0.04861	-0.1815	0.019666	2.73e-20	35365
IL16	rs4778640	15	81311790	G	A	0.0281	-0.9998	0.019459	0	35362
IL16	rs79431016	15	81296180	G	C	0.04523	-1.0236	0.015467	0	35361
IL16	rs72746169	15	81282015	T	C	0.01005	-0.8853	0.040887	5.78e-104	35362
IL16	rs140670802	15	81133988	T	C	0.01241	-0.3174	0.039114	4.87e-16	35359
IL16	rs58317717	15	81039727	A	C	0.01337	-0.338	0.036501	2.05e-20	35352
IL16	rs146949219	15	80721002	G	A	0.03222	-0.1477	0.024023	7.83e-10	35359
IL17RA	rs5748995	22	17253521	A	G	0.02799	-0.1808	0.029434	8.12e-10	35327
IL17RA	rs5747024	22	17215478	C	T	0.37148	-0.1543	0.010153	3.65e-52	35333
IL17RA	rs7287672	22	17159155	A	G	0.27405	0.3111	0.010545	2.75e-191	35338
IL17RA	rs2241044	22	17100948	C	A	0.48443	-0.4457	0.005413	0	35333
IL17RA	rs112401805	22	16993290	A	G	0.01691	-0.6371	0.036356	9.39e-69	35339
IL17RA	rs118166666	22	16955718	T	A	0.02376	-0.5414	0.032321	5.61e-63	35336
IL17RA	rs117511368	22	16943970	T	C	0.02868	0.6446	0.028294	6.88e-115	35335
IL17RA	rs7290590	22	16795218	A	G	0.26873	0.1325	0.010753	6.84e-35	35338
IL17RA	rs73376136	22	16688872	T	C	0.0318	0.3202	0.027412	1.59e-31	35334
IL17RD	rs77546328	3	58095221	G	T	0.04712	0.2038	0.018711	1.26e-27	35358
IL17RD	rs116685902	3	58051776	A	G	0.02536	-0.1485	0.025476	5.58e-09	35357
IL17RD	rs7633913	3	57573690	T	C	0.22699	-0.1335	0.009579	3.81e-44	35359
IL17RD	rs4681717	3	57064679	T	C	0.17685	0.3912	0.00893	0	35357
IL17RD	rs76870342	3	56881568	A	G	0.03103	0.2638	0.022894	1.02e-30	35357
IL18R1	rs76161381	2	103148953	C	G	0.0173	-0.1881	0.031954	3.94e-09	35362
[truncated: 2,146 more rows]

## Sheet: S.Table 4
Supplementary Table 4. Reverse causality detection for identified plasma proteins in the reverse MR analysis and Steigier test.
Proteins	Method	nSNP	Reverse OR (95%CI)	P	Heterogeneity test (Q/P)	MR-Egger pleiotropy test (intercept/P)	MR-PRESSO global test (RSSobs/P)	R2exp	R2out	Steigier P	Direction test	F statistic
AA
STAT6	IVW	22	1.4162 (1.0330, 1.9417)	0.0310	47.6447/0.0000	-0.0060/0.0270	54.4134/0.0020	0.00551767	2.25901e-11	4.66851e-10	Pass	40.0087
	MR-Egger	22	1.5220 (0.7801, 2.9694)	0.2180
	Weighted median	22	1.4579 (0.9774, 2.1746)	0.0650
	MR-PRESSO	20	1.2598 (0.9533, 1.6648)	0.1209
	MR.RAPS	22	1.4630 (0.9504, 2.2520)	0.0838
MAX	IVW	17	0.0949 (0.0147, 0.6132)	0.0130	192.3249/0.0000	430.5608/0.0010	0.0070/0.0970	0.0709923	2.25901e-11	1.22424e-115	Pass	551.045
	MR-Egger	17	0.0861 (0.0028, 2.6384)	0.1600
	Weighted median	17	0.3844 (0.0672, 2.1999)	0.2830
	MR-PRESSO	16	0.6502 (0.4051, 1.0435)	0.1346
	MR.RAPS	17	0.3422 (0.1438, 0.8143)	0.0153
IL6R	IVW	36	43.1637 (5.6105, 332.0747)	0.0000	4785.1837/0.0000	7169.7620/0.0010	0.0370/0.1360	0.0233866	2.25901e-11	4.28313e-38	Pass	57.5439
	MR-Egger	36	25.5082 (0.3440, 1891.4897)	0.1400
	Weighted median	36	4.5631 (2.4467, 8.5103)	0.0000
	MR-PRESSO	31	2.0735 (0.8633, 4.9800)	0.1133
	MR.RAPS	36	8.8106 (0.6860, 113.1498)	0.0948
IL1RL2	IVW	6	0.3403 (0.1100, 1.0523)	0.0610	102.6579/0.0000	158.3366/0.0070	0.0200/0.1790	0.0543379	2.25901e-11	5.99862e-88	Pass	414.346
	MR-Egger	6	0.2877 (0.0111, 7.4454)	0.4530
	Weighted median	6	0.2725 (0.1706, 0.4354)	0.0000
	MR-PRESSO	2	0.3404 (0.1102, 1.0517)	0.1200
	MR.RAPS	6	0.5123 (0.0403, 6.5131)	0.6062
TNFRSF6B	IVW	8	0.5577 (0.3673, 0.8466)	0.0060	16.2251/0.0231	24.2766/0.0960	-0.0270/0.0360	0.00914315	2.25901e-11	9.79552e-16	Pass	66.5397
	MR-Egger	8	0.7866 (0.2924, 2.1166)	0.6340
	Weighted median	8	0.5822 (0.3560, 0.9521)	0.0310
	MR-PRESSO	8	0.5576 (0.3670, 0.8473)	0.0291
	MR.RAPS	8	0.6200 (0.2976, 1.2915)	0.2017
LRRC32	IVW	18	1.3979 (0.9843, 1.9854)	0.0610	14.805/0.6095	22.5852/0.2130	-0.0410/0.0390	0.00416561	2.25901e-11	6.28428e-08	Pass	30.1639
	MR-Egger	18	2.2100 (0.8745, 5.5850)	0.0930
	Weighted median	18	1.2523 (0.9116, 1.7203)	0.1650
	MR-PRESSO	18	1.3980 (0.9849, 1.9843)	0.1029
	MR.RAPS	18	1.5026 (0.8696, 2.5966)	0.1445
PILRA	IVW	18	0.9871 (0.6670, 1.4608)	0.9460	21.5676/0.2019	26.4817/0.1860	0.0140/0.0280	0.0228288	2.25901e-11	3.25776e-37	Pass	33.6742
	MR-Egger	18	0.8530 (0.4204, 1.7308)	0.6580
	Weighted median	18	0.8949 (0.4687, 1.7088)	0.7370
	MR-PRESSO	18	0.9866 (0.6668, 1.4598)	0.9470
	MR.RAPS	18	0.8824 (0.3412, 2.2821)	0.7964
GALK1	IVW	22	1.1735 (0.8493, 1.6216)	0.3330	6.2076/0.9993	7.0116/0.8990	0.0150/0.0250	0.00615788	2.25901e-11	4.61671e-11	Pass	44.6796
	MR-Egger	22	1.0141 (0.5755, 1.7868)	0.9620
	Weighted median	22	1.1595 (0.7519, 1.7881)	0.5030
	MR-PRESSO	22	1.1736 (0.9200, 1.4972)	0.2240
	MR.RAPS	22	1.1915 (0.7241, 1.9606)	0.4905
PRSS8	IVW	5	1.1296 (0.7339, 1.7386)	0.5800	3.1238/0.5373	6.7719/0.4900	0.0580/0.0540	0.00642176	2.25901e-11	1.78064e-11	Pass	46.6066
	MR-Egger	5	0.5174 (0.1153, 2.3218)	0.3900
	Weighted median	5	1.1642 (0.5783, 2.3437)	0.6700
	MR-PRESSO	5	1.1296 (0.7717, 1.6536)	0.5648
	MR.RAPS	5	1.1428 (0.6450, 2.0249)	0.6473
APOE	IVW	7	2.5883 (1.8731, 3.5766)	0.0000	19.9388/0.462	22.3204/0.0770	-0.0140/0.0430	3.36152e-06	2.25901e-11	0.878321	Fail	0.00807776
	MR-Egger	7	1.0822 (0.4207, 2.7835)	0.8700
	Weighted median	7	2.3420 (1.2932, 4.2413)	0.0050
	MR-PRESSO	7	2.5894 (1.8727, 3.5803)	0.0012
	MR.RAPS	7	2.7634 (1.5471, 4.9360)	0.0006
VTA1	IVW	15	1.9778 (0.0725, 53.9749)	0.6860	279.3413/0.0000	509.3945/0.0010	0.3040/0.2010	0.0167345	2.25901e-11	1.27593e-27	Pass	61.3544
	MR-Egger	15	0.0086 (0.0000, 17.9222)	0.2230
	Weighted median	15	0.4300 (0.0715, 2.5842)	0.3560
	MR-PRESSO	12	0.8930 (0.3611, 2.2080)	0.8292
	MR.RAPS	15	0.3618 (0.0825, 1.5873)	0.1778
NPNT	IVW	15	0.0786 (0.0017, 3.6893)	0.1950	310.5778/0.0000	692.5609/0.0100	-0.5820/0.2700	0.0557862	2.25901e-11	2.4845e-90	Pass	426.042
	MR-Egger	15	538.6144 (0.1093, 2653738.6101)	0.1470
	Weighted median	15	0.3649 (0.0000, 61475.8688)	0.8700
	MR-PRESSO	12	0.1281 (0.0534, 0.3076)	0.1363
	MR.RAPS	15	0.3242 (0.0549, 1.9148)	0.2138
AD
CRAT	IVW	8	0.5781 (0.3419, 0.9775)	0.0410	15.1959/0.0336	26.6386/0.0860	0.0160/0.0340	0.0269027	1.53665e-13	1.15626e-43	Pass	199.358
	MR-Egger	8	0.4752 (0.1739, 1.2989)	0.1470
	Weighted median	8	0.5331 (0.2831, 1.0041)	0.0520
	MR-PRESSO	8	0.5779 (0.3419, 0.9768)	0.0798
	MR.RAPS	8	0.4587 (0.2656, 0.7924)	0.0052
IL6R	IVW	16	3287.8857 (6.4320, 1680698.4348)	0.0110	3023.7660/0.0000	9403.7170/0.0100	-0.5830/0.3800	0.0233866	1.53665e-13	4.26288e-38	Pass	57.5439
	MR-Egger	16	98838721.1091 (60.0465, 162692006720376.0000)	0.0120
	Weighted median	16	3077.8913 (98.3252, 96347.8154)	0.0000
	MR-PRESSO	13	9.8202 (0.4626, 208.4894)	0.2804
	MR.RAPS	16	59.1746 (0.1604, 21827.3070)	0.1760
ERBB3	IVW	15	0.2498 (0.1200, 0.5200)	0.0000	14.1129/0,5171	30.0254/0.1450	0.0540/0.0470	0.0194803	1.53665e-13	6.1533e-32	Pass	143.263
	MR-Egger	15	0.0759 (0.0090, 0.6417)	0.0180
	Weighted median	15	0.2466 (0.0933, 0.6519)	0.0050
	MR-PRESSO	15	0.2497 (0.1201, 0.5193)	0.0138
	MR.RAPS	15	0.2971 (0.0250, 3.5294)	0.3365
MMP12	IVW	15	111.2745 (3.7626, 3290.7803)	0.0060	374.4663/0.0000	1099.3690/0.0240	-0.3500/0.1010	0.0207879	1.53665e-13	5.37068e-34	Pass	76.5315
	MR-Egger	15	55160.3678 (1100.8964, 2763808.0085)	0.0000
	Weighted median	15	49.5014 (4.2884, 571.3946)	0.0020
	MR-PRESSO	13	3.8768 (0.7243, 20.7497)	0.2542
	MR.RAPS	15	295.3993 (9.4828, 9202.0117)	0.0012
TNFRSF6B	IVW	17	1.4978 (1.0567, 2.1231)	0.0230	18.1304/0.3163	47.2932/0.1530	-0.0590/0.0330	0.00914315	1.53665e-13	9.76641e-16	Pass	66.5397
	MR-Egger	17	2.4670 (1.3150, 4.6282)	0.0050
	Weighted median	17	1.6471 (1.2567, 2.1586)	0.0000
	MR-PRESSO	17	1.4983 (1.0562, 2.1255)	0.0640
	MR.RAPS	17	1.4195 (0.8744, 2.3043)	0.1565
LRRC32	IVW	9	1.3218 (0.9566, 1.8265)	0.0910	27.4031/0.0000	37.2829/0.0560	0.0300/0.0470	0.00416561	1.53665e-13	6.27148e-08	Pass	30.1639
	MR-Egger	9	1.0439 (0.4729, 2.3044)	0.9150
	Weighted median	9	1.2020 (0.9538, 1.5148)	0.1180
	MR-PRESSO	9	1.3215 (0.9567, 1.8255)	0.1292
	MR.RAPS	9	1.3758 (0.4210, 4.4960)	0.5975
AR
STAT6	IVW	11	1.8626 (1.0326, 3.3601)	0.0390	29.5156/0.0010	30.3926/0.0560	-0.0560/0.0490	0.00551767	1.01e-10	4.68e-10	Pass	40.0087
	MR-Egger	11	3.1995 (1.0823, 9.4582)	0.0350
	Weighted median	11	1.7212 (0.9523, 3.1109)	0.0720
	MR-PRESSO	11	1.8619 (1.0320, 3.3591)	0.0659
	MR.RAPS	11	2.4073 (0.6207, 9.3370)	0.2040
PILRA	IVW	15	1.2815 (0.7866, 2.0877)	0.3200	13.3367/0.5002	17.2286/0.4700	-0.0330/0.0320	0.0228288	1.01e-10	3.28e-37	Pass	33.6742
	MR-Egger	15	2.1001 (0.7259, 6.0758)	0.1710
	Weighted median	15	1.3431 (0.5670, 3.1817)	0.5020
	MR-PRESSO	13	1.2808 (0.7955, 2.0622)	0.3257
	MR.RAPS	15	1.7953 (0.1920, 16.7899)	0.6079
FCRLB	IVW	10	0.7726 (0.3439, 1.7358)	0.5330	26.4536/0.0017	32.9501/0.0150	0.0940/0.0500	0.0301511	1.01e-10	8.03e-49	Pass	112.074
	MR-Egger	10	0.2306 (0.0539, 0.9874)	0.0480
	Weighted median	10	0.5305 (0.2436, 1.1550)	0.1100
	MR-PRESSO	10	0.5130 (0.2879, 0.9143)	0.0580
	MR.RAPS	10	0.5667 (0.1174, 2.7345)	0.4794
ERBB3	IVW	17	0.7977 (0.3671, 1.7335)	0.5670	29.0051/0.0345	36.1329/0.0030	-0.0910/0.0800	0.0194803	1.01e-10	6.21e-32	Pass	143.263
	MR-Egger	17	2.4133 (0.3064, 19.0084)	0.4020
	Weighted median	17	0.8659 (0.4616, 1.6244)	0.6540
	MR-PRESSO	16	0.8773 (0.4310, 1.7860)	0.7306
	MR.RAPS	17	0.6753 (0.1196, 3.8125)	0.6566
IL1R1	IVW	15	1.1152 (0.7914, 1.5715)	0.5320	6.3417/0.3860	10.1873/0.8040	0.0770/0.0400	0.0223984	1.01e-10	1.57e-36	Pass	165.216
	MR-Egger	15	1.2599 (0.5586, 2.8417)	0.5780
	Weighted median	15	1.3165 (0.9001, 1.9256)	0.1570
	MR-PRESSO	15	1.1153 (0.7919, 1.5708)	0.5451
	MR.RAPS	15	1.1318 (0.7307, 1.7531)	0.5793
IL1RL2	IVW	13	0.2078 (0.0750, 0.5759)	0.0030	54.6892/0.0000	72.1047/0.0479	-0.0920/0.0830	0.0543379	1.01e-10	6.05e-88	Pass	414.346
	MR-Egger	13	0.5987 (0.0713, 5.0307)	0.6360
	Weighted median	13	0.2247 (0.1036, 0.4873)	0.0000
	MR-PRESSO	13	0.2079 (0.0750, 0.5760)	0.0234
	MR.RAPS	13	0.1186 (0.0221, 0.6352)	0.0128
TNFSF8	IVW	14	1.3231 (0.7136, 2.4532)	0.3740	72.6461/0.0000	79.5101/0.0010	0.0070/0.0690	0.029286	1.01e-10	1.91e-47	Pass	217.553
	MR-Egger	14	1.2536 (0.3555, 4.4206)	0.7250
	Weighted median	14	1.2853 (0.8335, 1.9821)	0.2550
	MR-PRESSO	12	1.3408 (0.8919, 2.0156)	0.1861
	MR.RAPS	14	1.5486 (0.9425, 2.5445)	0.0843
ICAM1	IVW	9	0.4475 (0.1397, 1.4337)	0.1760	88.0217/0.0000	112.7938/0.0010	0.0200/0.1080	0.143258	1.01e-10	8.65e-244	Pass	602.803
	MR-Egger	9	0.3376 (0.0139, 8.2061)	0.5050
	Weighted median	9	0.4148 (0.1825, 0.9429)	0.0360
	MR-PRESSO	5	0.5739 (0.2917, 1.1292)	0.1831
	MR.RAPS	9	0.6410 (0.0534, 7.6996)	0.7258
IL7R	IVW	14	2.0834 (1.0868, 3.9937)	0.0270	13.7770/0.3897	34.5023/0.0480	0.0540/0.0460	0.0106059	1.01e-10	5.07e-18	Pass	77.2988
	MR-Egger	14	1.0513 (0.2867, 3.8554)	0.9400
	Weighted median	14	1.6905 (0.8074, 3.5393)	0.1630
	MR-PRESSO	13	1.3421 (0.9757, 1.8462)	0.1447
	MR.RAPS	14	1.8069 (0.9803, 3.3304)	0.0579
MANF	IVW	7	7.6217 (0.8705, 66.7344)	0.0670	87.8466/ 0.0000	144.7424/0.0020	-0.3340/0.0800	0.0300764	1.01e-10	1.06e-48	Pass	223.606
	MR-Egger	7	1677.3996 (105.9916, 26546.1498)	0.0000
	Weighted median	7	15.2412 (0.4066, 571.3717)	0.1410
	MR-PRESSO	6	1.2086 (0.0332, 43.9575)	0.9217
	MR.RAPS	7	17.3564 (0.0186, 16196.8419)	0.4134

## Sheet: S.Table 5
Supplementary Table 5. Investigating the Previous Genome-Wide Significant Associations of SNPs as Genetic Instruments for Potential Causal Proteins
Protein	SNP	Position	Year	nSample	nStudies	trait	effect_allele	other_allele	EAF	beta	se	pval	pmid	ancestry
APOE	rs440446	chr19:44905910	NA	2013	54162	Alzheimers disease	C	G	0.3628	-0.3229	0.0186	2.3e-67	24162737	European
	rs440446	chr19:44905910	NA	2017	337159	Self-reported high cholesterol	C	G	0.3628	-0.005592	0.0008327	1.88e-11	UKBB	European
	rs440446	chr19:44905910	NA	2017	292807	Illnesses of father: alzheimers disease or dementia	C	G	0.3628	-0.005895	0.0005701	4.66e-25	UKBB	European
	rs440446	chr19:44905910	NA	2017	309843	Illnesses of mother: alzheimers disease or dementia	C	G	0.3628	-0.009646	0.0007356	2.85e-39	UKBB	European
	rs440446	chr19:44905910	NA	2012	66240	Triglycerides	C	G	0.3628	NA	NA	5.6e-23	23063622	European
	rs568489254	chr19:44906449	NA	2017	7637	Cause of death: cerebrovascular disease, unspecified	T	C	0.999	-0.0891	0.01141	6.45e-15	UKBB	European
	rs568489254	chr19:44906449	NA	2017	337199	Bronchiectasis	T	C	0.999	-0.005164	0.000904	1.11e-08	UKBB	European
	rs769449	chr19:44906745	NA	2015	33976	Age-related macular degeneration	A	G	0.1233	NA	NA	1.36e-32	26691988	European
	rs769449	chr19:44906745	NA	2018	449889	Body mass index	A	G	0.1233	-0.031	0.0034	9.9e-20	29273807	European
	rs769449	chr19:44906745	NA	2015	78441	Waist hip ratio	A	G	0.1233	-0.043	0.0078	4e-08	25673412	European
	rs769449	chr19:44906745	NA	2013	93367	High density lipoprotein	A	G	0.1233	-0.0636	0.0071	6.79e-17	24097068	European
	rs769449	chr19:44906745	NA	2013	83660	Low density lipoprotein	A	G	0.1233	0.2141	0.0076	4.9e-161	24097068	European
	rs769449	chr19:44906745	NA	2013	93260	Total cholesterol	A	G	0.1233	0.1589	0.0072	6.77e-103	24097068	European
	rs769449	chr19:44906745	NA	2017	148715	Coronary artery disease	A	G	0.1233	0.08497	0.01282	3.54e-11	28714975	Mixed
	rs769449	chr19:44906745	NA	2017	9961	C-reactive protein	A	G	0.1233	-0.19	0.02	9.34e-16	28887542	European
	rs769449	chr19:44906745	NA	2016	10840	Posterior cortical atrophy	A	G	0.1233	NA	NA	1.7e-16	26993346	Mixed
	rs769449	chr19:44906745	NA	2017	317756	Pulse rate	A	G	0.1233	-0.02287	0.003758	1.17e-09	UKBB	European
	rs769449	chr19:44906745	NA	2017	331902	Mother still alive	A	G	0.1233	-0.01262	0.001799	2.27e-12	UKBB	European
	rs769449	chr19:44906745	NA	2017	337159	Self-reported dementia or alzheimers/cognitive impairment	A	G	0.1233	0.0003717	5.73e-05	9.03e-11	UKBB	European
	rs769449	chr19:44906745	NA	2017	337159	Treatment with simvastatin	A	G	0.1233	0.01409	0.001155	3.02e-34	UKBB	European
	rs769449	chr19:44906745	NA	2017	337159	Treatment with lipitor 10mg tablet	A	G	0.1233	0.001876	0.0003047	7.4e-10	UKBB	European
	rs769449	chr19:44906745	NA	2017	337159	Treatment with atorvastatin	A	G	0.1233	0.00702	0.0006237	2.2e-29	UKBB	European
	rs769449	chr19:44906745	NA	2017	337159	Treatment with rosuvastatin	A	G	0.1233	0.001982	0.0002867	4.78e-12	UKBB	European
	rs769449	chr19:44906745	NA	2017	337159	Treatment with ezetimibe	A	G	0.1233	0.001898	0.0002804	1.31e-11	UKBB	European
	rs769449	chr19:44906745	NA	2017	294791	Illnesses of father: none of the above, group 1	A	G	0.1233	-0.01192	0.001891	2.85e-10	UKBB	European
	rs769449	chr19:44906745	NA	2017	311264	Illnesses of mother: none of the above, group 1	A	G	0.1233	-0.01828	0.001874	1.83e-22	UKBB	European
	rs769449	chr19:44906745	NA	2017	309953	Illnesses of mother: diabetes	A	G	0.1233	-0.007191	0.001091	4.44e-11	UKBB	European
	rs769449	chr19:44906745	NA	2017	260016	Illnesses of siblings: alzheimers disease or dementia	A	G	0.1233	0.003493	0.0003015	4.88e-31	UKBB	European
	rs769449	chr19:44906745	NA	2017	331803	Weight change compared with 1 year ago	A	G	0.1233	-0.01725	0.00237	3.39e-13	UKBB	European
	rs769449	chr19:44906745	NA	2017	330762	Whole body fat mass	A	G	0.1233	-0.01962	0.003555	3.38e-08	UKBB	European
	rs769449	chr19:44906745	NA	2017	331296	Leg fat percentage right	A	G	0.1233	-0.01315	0.002307	1.2e-08	UKBB	European
	rs769449	chr19:44906745	NA	2017	331293	Leg fat mass right	A	G	0.1233	-0.01747	0.002913	1.98e-09	UKBB	European
	rs769449	chr19:44906745	NA	2017	331278	Leg fat percentage left	A	G	0.1233	-0.01354	0.002278	2.81e-09	UKBB	European
	rs769449	chr19:44906745	NA	2017	331275	Leg fat mass left	A	G	0.1233	-0.01795	0.002879	4.56e-10	UKBB	European
	rs769449	chr19:44906745	NA	2017	336639	Waist circumference	A	G	0.1233	-0.02042	0.003226	2.44e-10	UKBB	European
	rs769449	chr19:44906745	NA	2017	336683	Vascular or heart problems diagnosed by doctor: angina	A	G	0.1233	0.003521	0.000637	3.24e-08	UKBB	European
	rs769449	chr19:44906745	NA	2017	180203	No treatment with medication for cholesterol, blood pressure, diabetes, or take exogenous hormones	A	G	0.1233	-0.01424	0.002316	7.74e-10	UKBB	European
	rs769449	chr19:44906745	NA	2017	180203	Treatment with cholesterol lowering medication	A	G	0.1233	0.02497	0.00166	3.88e-51	UKBB	European
	rs769449	chr19:44906745	NA	2017	154702	Medication for cholesterol, blood pressure or diabetes: none of the above	A	G	0.1233	-0.01696	0.002541	2.49e-11	UKBB	European
	rs769449	chr19:44906745	NA	2017	154702	Medication for cholesterol, blood pressure or diabetes: cholesterol lowering medication	A	G	0.1233	0.03146	0.002271	1.33e-43	UKBB	European
	rs769449	chr19:44906745	NA	2017	337199	Chronic ischaemic heart disease	A	G	0.1233	0.003369	0.0005778	5.5e-09	UKBB	European
	rs769449	chr19:44906745	NA	2016	173480	Plateletcrit	A	G	0.1233	-0.04001	0.005522	4.3e-13	27863252	European
	rs769449	chr19:44906745	NA	2016	173480	Platelet count	A	G	0.1233	-0.03082	0.005501	2.12e-08	27863252	European
	rs769449	chr19:44906745	NA	2016	173480	Red cell distribution width	A	G	0.1233	-0.05187	0.005342	2.74e-22	27863252	European
	rs769449	chr19:44906745	NA	2008	-	C reactive protein	A	G	0.1233	NA	NA	9e-21	18439548	European
	rs769449	chr19:44906745	NA	2008	6345	Plasma C reactive protein female	A	G	0.1233	NA	NA	8.9e-21	18439548	European
	rs769449	chr19:44906745	NA	2008	6382	APOB apolipoprotein B	A	G	0.1233	NA	NA	2.4e-16	19802338	European
	rs769449	chr19:44906745	NA	2009	17296	APOA1 assay lipoprotein fraction concentration in fasting sample	A	G	0.1233	NA	NA	1.1e-11	19936222	European
	rs769449	chr19:44906745	NA	2009	17296	APOB assay lipoprotein fraction concentration in fasting sample	A	G	0.1233	NA	NA	1.1e-36	19936222	European
	rs769449	chr19:44906745	NA	2009	17296	LDL cholesterol total lipoprotein fraction concentration	A	G	0.1233	NA	NA	1.1e-44	19936222	European
	rs769449	chr19:44906745	NA	2009	17296	LDL cholesterol total lipoprotein fraction concentration in fasting sample	A	G	0.1233	NA	NA	1.7e-33	19936222	European
	rs769449	chr19:44906745	NA	2009	17296	HDL cholesterol lipoprotein fraction concentration by NMR	A	G	0.1233	NA	NA	2.2e-12	19936222	European
	rs769449	chr19:44906745	NA	2009	17296	HDL cholesterol lipoprotein fraction concentration in fasting sample	A	G	0.1233	NA	NA	2.3e-10	19936222	European
	rs769449	chr19:44906745	NA	2009	17296	APOA1 assay lipoprotein fraction concentration	A	G	0.1233	NA	NA	2.8e-11	19936222	European
	rs769449	chr19:44906745	NA	2009	17296	LDL cholesterol small lipoprotein fraction concentration	A	G	0.1233	NA	NA	7e-27	19936222	European
	rs769449	chr19:44906745	NA	2009	17296	LDL cholesterol mean size lipoprotein fraction concentration	A	G	0.1233	NA	NA	1.49e-09	19936222	European
	rs769449	chr19:44906745	NA	2009	17296	HDL cholesterol lipoprotein fraction concentration	A	G	0.1233	NA	NA	2.19e-11	19936222	European
	rs769449	chr19:44906745	NA	2009	17296	LDL cholesterol small lipoprotein fraction concentration in fasting sample	A	G	0.1233	NA	NA	1.37e-21	19936222	European
	rs769449	chr19:44906745	NA	2009	17296	HDL cholesterol lipoprotein fraction concentration by NMR in fasting sample	A	G	0.1233	NA	NA	2.36e-11	19936222	European
	rs769449	chr19:44906745	NA	2013	1278	Cerebrospinal fluid CSF ptau	A	G	0.1233	NA	NA	2.1e-18	23562540	European
	rs769449	chr19:44906745	NA	2012	3280	Cognitive ageing females	A	G	0.1233	NA	NA	1.62e-10	23207651	European
	rs769449	chr19:44906745	NA	2012	3280	Cognitive ageing	A	G	0.1233	NA	NA	2.51e-10	23207651	European
	rs769449	chr19:44906745	NA	2013	1278	Cerebrospinal fluid CSF amyloid beta Ab42	A	G	0.1233	NA	NA	9.02e-47	23562540	European
	rs769449	chr19:44906745	NA	2013	1278	Cerebrospinal fluid CSF tau	A	G	0.1233	NA	NA	1.95e-16	23562540	European
	rs769449	chr19:44906745	NA	2013	-	Alzheimers disease biomarkers	A	G	0.1233	0.091	0.01039	2e-18	23562540	European
	rs769449	chr19:44906745	NA	2013	-	Cognitive decline age related	A	G	0.1233	NA	NA	5e-19	24468470	Mixed
	rs769449	chr19:44906745	NA	2015	-	Cingulate cortical amyloid beta load	A	G	0.1233	NA	NA	5e-17	26421299	European
	rs769449	chr19:44906745	NA	2016	-	Cerebrospinal fluid biomarker levels	A	G	0.1233	NA	NA	2e-09	28031287	East Asian
	rs769449	chr19:44906745	NA	2017	-	Cerebrospinal fluid AB1 42 levels	A	G	0.1233	0.101	0.00491	5e-94	28247064	Unspecified
	rs769449	chr19:44906745	NA	2017	-	Cerebrospinal T tau levels	A	G	0.1233	0.078	0.006963	4e-29	28247064	Unspecified
	rs769449	chr19:44906745	NA	2017	-	Cerebrospinal P tau181p levels	A	G	0.1233	0.079	0.006599	5e-33	28247064	Unspecified
	rs769449	chr19:44906745	NA	2017	-	Cerebrospinal fluid t tau levels	A	G	0.1233	NA	NA	8e-11	28641921	European
	rs769449	chr19:44906745	NA	2017	-	Cerebrospinal fluid t tauAB1 42 ratio	A	G	0.1233	NA	NA	6e-22	28641921	European
	rs769449	chr19:44906745	NA	2017	-	Verbal memory performance residualized delayed recall level	A	G	0.1233	NA	NA	3e-12	28800603	European
	rs769450	chr19:44907187	NA	2011	1009	Late onset Alzheimers disease	A	G	0.4115	NA	NA	5.35e-27	22159054	Mixed
	rs769450	chr19:44907187	NA	2012	66240	LDL cholesterol	A	G	0.4115	NA	NA	1.87e-15	23063622	European
	rs769452	chr19:44907853	NA	2017	7637	Cause of death: pneumonitis due to food and vomit	T	C	0.996	-0.0426	0.006742	2.77e-10	UKBB	European
	rs769452	chr19:44907853	NA	2017	7637	Cause of death: home	T	C	0.996	-0.04235	0.007153	3.35e-09	UKBB	European
	rs429358	chr19:44908684	NA	2015	167181	Myocardial infarction	T	C	0.8449	-0.09619	0.01694	1.37e-08	26343387	Mixed
	rs429358	chr19:44908684	NA	2017	159208	Type II diabetes	T	C	0.8449	0.12	0.019	1.4e-10	28566273	European
	rs429358	chr19:44908684	NA	2017	248726	Fathers age at death	T	C	0.8449	0.0225	0.003858	5.49e-09	UKBB	European
	rs429358	chr19:44908684	NA	2017	337159	Treatment with ezetrol 10mg tablet	T	C	0.8449	-0.0008417	0.0001439	4.92e-09	UKBB	European
	rs429358	chr19:44908684	NA	2017	293407	Illnesses of father: diabetes	T	C	0.8449	0.006039	0.001042	6.76e-09	UKBB	European
	rs429358	chr19:44908684	NA	2017	336227	Weight	T	C	0.8449	0.01816	0.002922	5.18e-10	UKBB	European
	rs429358	chr19:44908684	NA	2017	331117	Body fat percentage	T	C	0.8449	0.01781	0.002564	3.74e-12	UKBB	European
	rs429358	chr19:44908684	NA	2017	331249	Arm fat percentage right	T	C	0.8449	0.01534	0.002543	1.61e-09	UKBB	European
	rs429358	chr19:44908684	NA	2017	331226	Arm fat mass right	T	C	0.8449	0.02203	0.003277	1.79e-11	UKBB	European
	rs429358	chr19:44908684	NA	2017	331198	Arm fat percentage left	T	C	0.8449	0.01543	0.002531	1.09e-09	UKBB	European
	rs429358	chr19:44908684	NA	2017	331164	Arm fat mass left	T	C	0.8449	0.02171	0.003278	3.49e-11	UKBB	European
	rs429358	chr19:44908684	NA	2017	331113	Trunk fat percentage	T	C	0.8449	0.01957	0.003074	1.93e-10	UKBB	European
	rs429358	chr19:44908684	NA	2017	331093	Trunk fat mass	T	C	0.8449	0.02184	0.003367	8.91e-11	UKBB	European
	rs429358	chr19:44908684	NA	2017	199690	Mothers age at death	T	C	0.8449	0.02507	0.004308	5.92e-09	UKBB	European
	rs429358	chr19:44908684	NA	2017	7637	Cause of death: unspecified dementia	T	C	0.8449	-0.009096	0.001572	7.48e-09	UKBB	European
	rs429358	chr19:44908684	NA	2017	7637	Cause of death: alzheimers disease, unspecified	T	C	0.8449	-0.008072	0.001316	9.02e-10	UKBB	European
	rs429358	chr19:44908684	NA	2017	321309	Number of days or week of moderate physical activity 10+ minutes	T	C	0.8449	-0.04364	0.008005	5e-08	UKBB	European
	rs429358	chr19:44908684	NA	2017	334169	Frequency of stair climbing in last 4 weeks	T	C	0.8449	-0.02394	0.004357	3.94e-08	UKBB	European
	rs429358	chr19:44908684	NA	2009	1984	LDL cholesterol change with statins	T	C	0.8449	NA	NA	4.21e-10	20031582	Mixed
	rs429358	chr19:44908684	NA	2011	2073	APOE apolipoprotein E females	T	C	0.8449	NA	NA	1.13e-22	21418511	European
	rs429358	chr19:44908684	NA	2011	2073	APOE apolipoprotein E males	T	C	0.8449	NA	NA	2.74e-11	21418511	European
	rs429358	chr19:44908684	NA	2011	2073	APOE apolipoprotein E	T	C	0.8449	NA	NA	7.42e-28	21418511	European
	rs429358	chr19:44908684	NA	2011	1190	Alzheimers disease age of onset	T	C	0.8449	NA	NA	3.37e-18	22005931	European
	rs429358	chr19:44908684	NA	2013	555	Cortical amyloid beta load	T	C	0.8449	NA	NA	5.45e-14	23419831	European
	rs429358	chr19:44908684	NA	2010	-	Brain imaging	T	C	0.8449	NA	NA	1e-09	20100581	European
	rs429358	chr19:44908684	NA	2014	-	Cerebrospinal AB1 42 levels in Alzheimers disease dementia	T	C	0.8449	NA	NA	4e-17	25027320	European
	rs429358	chr19:44908684	NA	2014	-	Lewy body disease	T	C	0.8449	-0.4905	0.0738	3e-11	25188341	Unspecified
	rs429358	chr19:44908684	NA	2015	-	HDL cholesterol	T	C	0.8449	0.066	0.008528	1e-14	25961943	European
	rs429358	chr19:44908684	NA	2015	-	Cerebral amyloid deposition positivity PET imaging	T	C	0.8449	NA	NA	5e-20	26252872	European
	rs429358	chr19:44908684	NA	2015	-	Cerebral amyloid deposition PET imaging	T	C	0.8449	0.13	0.01107	8e-32	26252872	European
	rs429358	chr19:44908684	NA	2015	-	Advanced age related macular degeneration	T	C	0.8449	NA	NA	2e-42	26691988	Mixed
	rs429358	chr19:44908684	NA	2016	-	Lifespan	T	C	0.8449	-0.1014	0.01086	1e-20	27029810	Mixed
	rs429358	chr19:44908684	NA	2017	-	Blood protein levels	T	C	0.8449	NA	NA	2e-12	28240269	European
	rs429358	chr19:44908684	NA	2017	-	Parental lifespan	T	C	0.8449	-0.9	0.08247	1e-27	29030599	Mixed
	rs429358	chr19:44908684	NA	2018	-	Dementia with Lewy bodies	T	C	0.8449	-0.9002	0.05319	3e-64	29263008	European
	rs7412	chr19:44908822	NA	2017	337159	Number of treatments or medications taken	T	C	0.0626	-0.01993	0.003571	2.38e-08	UKBB	European
	rs7412	chr19:44908822	NA	2017	337159	Self-reported angina	T	C	0.0626	-0.005508	0.0007773	1.38e-12	UKBB	European
	rs7412	chr19:44908822	NA	2017	337159	Self-reported heart attack or myocardial infarction	T	C	0.0626	-0.003929	0.000665	3.48e-09	UKBB	European
	rs7412	chr19:44908822	NA	2017	337159	Treatment with aspirin	T	C	0.0626	-0.009351	0.001507	5.45e-10	UKBB	European
	rs7412	chr19:44908822	NA	2017	298237	Illnesses of father: heart disease	T	C	0.0626	-0.01277	0.002221	9.03e-09	UKBB	European
	rs7412	chr19:44908822	NA	2017	336601	Hip circumference	T	C	0.0626	0.02623	0.004409	2.68e-09	UKBB	European
	rs7412	chr19:44908822	NA	2017	336683	Vascular or heart problems diagnosed by doctor: none of the above	T	C	0.0626	0.01231	0.002034	1.4e-09	UKBB	European
	rs7412	chr19:44908822	NA	2017	336683	Vascular or heart problems diagnosed by doctor: heart attack	T	C	0.0626	-0.0038	0.0006681	1.29e-08	UKBB	European
	rs7412	chr19:44908822	NA	2017	333581	Medication for pain relief, constipation, heartburn: aspirin	T	C	0.0626	-0.008653	0.001549	2.3e-08	UKBB	European
	rs7412	chr19:44908822	NA	2016	173480	High light scatter reticulocyte count	T	C	0.0626	-0.08122	0.006508	9.58e-36	27863252	European
	rs7412	chr19:44908822	NA	2016	173480	High light scatter percentage of red cells	T	C	0.0626	-0.08416	0.006508	2.95e-38	27863252	European
	rs7412	chr19:44908822	NA	2016	173480	Immature fraction of reticulocytes	T	C	0.0626	-0.08313	0.006443	4.36e-38	27863252	European
	rs7412	chr19:44908822	NA	2016	173480	Reticulocyte count	T	C	0.0626	-0.05599	0.006519	8.88e-18	27863252	European
	rs7412	chr19:44908822	NA	2016	173480	Reticulocyte fraction of red cells	T	C	0.0626	-0.0598	0.006516	4.4e-20	27863252	European
	rs7412	chr19:44908822	NA	2012	-	Cholesterol ldl	T	C	0.0626	NA	NA	2e-47	22331829	European
	rs7412	chr19:44908822	NA	2012	-	Lipid metabolism	T	C	0.0626	NA	NA	3e-58	22286219	European
	rs7412	chr19:44908822	NA	2012	6989	LDL cholesterol response to statins residuals of the measure of fractional change in LDL cholesterol	T	C	0.0626	NA	NA	4e-17	22331829	European
	rs7412	chr19:44908822	NA	2012	3895	APOB apolipoprotein B response after 40mg daily simvastatin treatment	T	C	0.0626	NA	NA	4.9e-29	23100282	European
	rs7412	chr19:44908822	NA	2012	6989	LDL cholesterol response to statins fractional change in LDL cholesterol	T	C	0.0626	NA	NA	5.8e-19	22331829	European
	rs7412	chr19:44908822	NA	2012	6851	Lipoprotein associated phospholipase A2 activity Lp2	T	C	0.0626	NA	NA	4.3e-81	23118302	European
	rs7412	chr19:44908822	NA	2012	6989	LDL cholesterol response to statins baseline LDL cholesterol	T	C	0.0626	NA	NA	1.6e-47	22331829	European
	rs7412	chr19:44908822	NA	2012	3895	LDL cholesterol response after 40mg daily simvastatin treatment	T	C	0.0626	NA	NA	2.7e-30	23100282	European
	rs7412	chr19:44908822	NA	2012	1249	LDL cholesterol among a group where cancer diabetes hyperhypothyroidism and LDL altering medications were not present	T	C	0.0626	NA	NA	6.3e-11	23067351	African
	rs7412	chr19:44908822	NA	2012	-	Lipid metabolism phenotypes	T	C	0.0626	NA	NA	3e-58	22286219	European
	rs7412	chr19:44908822	NA	2012	-	Response to statin therapy LDL C	T	C	0.0626	NA	NA	2e-47	22331829	European
	rs7412	chr19:44908822	NA	2013	-	Lipid traits	T	C	0.0626	0.09	0.007851	2e-30	24023260	Filipino
	rs7412	chr19:44908822	NA	2015	-	Cholesterol total	T	C	0.0626	-0.413	0.01251	8e-239	25961943	European
	rs7412	chr19:44908822	NA	2016	-	Metabolite levels lipoprotein measures	T	C	0.0626	0.59	0.02528	2e-120	27005778	European
	rs7412	chr19:44908822	NA	2016	-	Ideal cardiovascular health clinical and behavioural	T	C	0.0626	NA	NA	9e-16	27179730	European
	rs7412	chr19:44908822	NA	2016	-	High light scatter reticulocyte percentage of red cells	T	C	0.0626	0.08416	0.006508	3e-38	27863252	European
	rs7412	chr19:44908822	NA	2017	-	Pulse pressure	T	C	0.0626	0.3826	0.06118	4e-10	28135244	European
	rs7412	chr19:44908822	NA	2017	-	Total cholesterol levels	T	C	0.0626	0.374	0.00986	7.99999999773478e-315	28334899	East Asian
	rs7412	chr19:44908822	NA	2017	-	LDL cholesterol levels	T	C	0.0626	0.59	0.01631	2e-286	28334899	East Asian
	rs7412	chr19:44908822	NA	2017	-	Lipoproteina levels adjusted for apolipoproteina isoforms	T	C	0.0626	2.78	0.4687	3e-09	28512139	European
	rs7412	chr19:44908822	NA	2017	-	Lipoprotein a levels	T	C	0.0626	3.34	0.5303	3e-10	28512139	European
	rs7412	chr19:44908822	NA	2017	-	Low density lipoprotein cholesterol	T	C	0.0626	0.419	0.04672	3e-19	28548082	Mixed
	rs7412	chr19:44908822	NA	2017	-	Lipoprotein associated phospholipase A2 activity change in response to darapladib treatment in cardiovascular disease	T	C	0.0626	0.04	0.003687	2e-27	28753643	Mixed
	rs7412	chr19:44908822	NA	2017	-	Lipoprotein phospholipase A2 activity in cardiovascular disease	T	C	0.0626	17.11	0.9162	8e-78	28753643	Mixed
CRAT	rs2229419	chr9:131857630	NA	2016	173480	Red cell distribution width	T	C	0.2535	-0.036	0.003912	3.5e-20	27863252	European
	rs533552035	chr9:131860166	NA	2017	337159	Treatment with asasantin retard m or r capsule	T	C	0.998	-0.003889	0.0006154	2.62e-10	UKBB	European
	rs533552035	chr9:131860166	NA	2017	337159	Treatment with care cetirizine hayfever relief 10mg tablet	T	C	0.998	-0.004073	0.0006431	2.4e-10	UKBB	European
	rs533552035	chr9:131860166	NA	2017	333997	Home area population density: postcode not linkable	T	C	0.998	-0.001426	0.0002309	6.55e-10	UKBB	European
	rs533552035	chr9:131860166	NA	2017	7637	Cause of death: brain, unspecified	T	C	0.998	-0.04044	0.007405	4.89e-08	UKBB	European
	rs533552035	chr9:131860166	NA	2017	7637	Cause of death: gastro-intestinal haemorrhage, unspecified	T	C	0.998	-0.04116	0.006191	3.17e-11	UKBB	European
	rs140551503	chr9:131860562	NA	2017	337159	Treatment with zimovane ls 3.75mg tablet	A	G	0.998	-0.00286	0.0005176	3.31e-08	UKBB	European
	rs140551503	chr9:131860562	NA	2017	7637	Cause of death: alcoholic cirrhosis of liver	A	G	0.998	-0.05722	0.007835	3.09e-13	UKBB	European
	rs140551503	chr9:131860562	NA	2017	337199	Complications peculiar to reattachment and amputation	A	G	0.998	-0.002994	0.0004015	8.96e-14	UKBB	European
	rs10988203	chr9:131861951	NA	2017	7637	Cause of death: perforation of intestine	T	C	0.994	-0.03822	0.004142	3.5e-20	UKBB	European
	rs145166864	chr9:131862083	NA	2017	7637	Cause of death: epilepsy, unspecified	T	C	0.005	0.03114	0.005505	1.6e-08	UKBB	European
	rs558873778	chr9:131863812	NA	2017	337199	Other mononeuropathies	A	G	0	0.002378	0.0004109	7.15e-09	UKBB	European
	rs2148852	chr9:131863926	NA	2017	337159	Treatment with cipramil 10mg tablet	C	G	0.004	0.003992	0.0007036	1.4e-08	UKBB	European
	rs2148852	chr9:131863926	NA	2017	337199	Specific personality disorders	C	G	0.004	0.003822	0.0006552	5.43e-09	UKBB	European
	rs1359845	chr9:131865100	NA	2007	-	Cholesterol hdl	A	G	0.003	NA	NA	2.23e-13	17903299	European
	rs544809819	chr9:131869344	NA	2017	7637	Cause of death: without complications	A	G	-	0.04393	0.005896	1.03e-13	UKBB	European
	rs544809819	chr9:131869344	NA	2017	7637	Cause of death: heart failure, unspecified	A	G	-	0.04371	0.006813	1.49e-10	UKBB	European
	rs544809819	chr9:131869344	NA	2017	7637	Cause of death: pneumonitis due to food and vomit	A	G	-	0.04378	0.006812	1.38e-10	UKBB	European
	rs544809819	chr9:131869344	NA	2017	337199	Dermatitis due to substances taken internally	A	G	-	0.002673	0.0004643	8.57e-09	UKBB	European
	rs537910331	chr9:131872585	NA	2017	7637	Cause of death: organ-limited amyloidosis	A	T	0	0.04803	0.006665	6.27e-13	UKBB	European
ERBB3	rs7297175	chr12:56473808	2017	360838	13	Allergic disease	T	C	0.4115	0.0437	0.0058	7e-14	29083406	European
	rs7297175	chr12:56473808	2014	80799	22	Rheumatoid arthritis	T	C	0.4115	-0.08338	0.01664	4.5e-09	24390342	Mixed
	rs7297175	chr12:56473808	2016	328917	64	Years of educational attainment	T	C	0.4115	0.014	0.003	1.47e-08	27225129	European
	rs7297175	chr12:56473808	2017	337159	1	Self-reported asthma	T	C	0.4115	0.005663	0.0007868	6.16e-13	UKBB	European
	rs7297175	chr12:56473808	2017	337159	1	Self-reported hypothyroidism or myxoedema	T	C	0.4115	0.003373	0.0005235	1.17e-10	UKBB	European
	rs7297175	chr12:56473808	2017	336107	1	Body mass index	T	C	0.4115	-0.01351	0.002425	2.51e-08	UKBB	European
	rs7297175	chr12:56473808	2017	331291	1	Whole body fat-free mass	T	C	0.4115	-0.009482	0.00155	9.52e-10	UKBB	European
	rs7297175	chr12:56473808	2017	331315	1	Whole body water mass	T	C	0.4115	-0.009432	0.001552	1.23e-09	UKBB	European
	rs7297175	chr12:56473808	2017	331307	1	Basal metabolic rate	T	C	0.4115	-0.009947	0.001625	9.36e-10	UKBB	European
	rs7297175	chr12:56473808	2017	331284	1	Impedance of whole body	T	C	0.4115	0.01349	0.001869	5.37e-13	UKBB	European
	rs7297175	chr12:56473808	2017	331301	1	Impedance of leg right	T	C	0.4115	0.01228	0.002218	3.07e-08	UKBB	European
	rs7297175	chr12:56473808	2017	331296	1	Impedance of leg left	T	C	0.4115	0.01246	0.002235	2.5e-08	UKBB	European
	rs7297175	chr12:56473808	2017	331279	1	Impedance of arm right	T	C	0.4115	0.01228	0.001724	1.06e-12	UKBB	European
	rs7297175	chr12:56473808	2017	331292	1	Impedance of arm left	T	C	0.4115	0.0129	0.001731	9.37e-14	UKBB	European
	rs7297175	chr12:56473808	2017	331258	1	Leg fat-free mass left	T	C	0.4115	-0.008833	0.001614	4.44e-08	UKBB	European
	rs7297175	chr12:56473808	2017	331221	1	Arm fat-free mass right	T	C	0.4115	-0.009095	0.001527	2.61e-09	UKBB	European
	rs7297175	chr12:56473808	2017	331216	1	Arm predicted mass right	T	C	0.4115	-0.009315	0.001522	9.33e-10	UKBB	European
	rs7297175	chr12:56473808	2017	331159	1	Arm fat-free mass left	T	C	0.4115	-0.009864	0.001558	2.46e-10	UKBB	European
	rs7297175	chr12:56473808	2017	331146	1	Arm predicted mass left	T	C	0.4115	-0.01022	0.001552	4.62e-11	UKBB	European
	rs7297175	chr12:56473808	2017	331030	1	Trunk fat-free mass	T	C	0.4115	-0.009678	0.001544	3.66e-10	UKBB	European
	rs7297175	chr12:56473808	2017	330995	1	Trunk predicted mass	T	C	0.4115	-0.009598	0.001539	4.46e-10	UKBB	European
	rs7297175	chr12:56473808	2017	334070	1	Qualifications: none	T	C	0.4115	-0.005784	0.0009316	5.36e-10	UKBB	European
	rs7297175	chr12:56473808	2017	334070	1	Qualifications: college or university degree	T	C	0.4115	0.007567	0.001149	4.54e-11	UKBB	European
	rs7297175	chr12:56473808	2017	336782	1	No blood clot, bronchitis, emphysema, asthma, rhinitis, eczema or allergy diagnosed by doctor	T	C	0.4115	-0.01017	0.001148	8.03e-19	UKBB	European
	rs7297175	chr12:56473808	2017	336782	1	Asthma	T	C	0.4115	0.00553	0.0007853	1.91e-12	UKBB	European
	rs7297175	chr12:56473808	2017	336782	1	Hayfever, allergic rhinitis or eczema	T	C	0.4115	0.008468	0.001036	3.04e-16	UKBB	European
	rs7297175	chr12:56473808	2016	173480	2	Eosinophil count	T	C	0.4115	0.02593	0.003589	5.02e-13	27863252	European
	rs7297175	chr12:56473808	2016	173480	2	Sum eosinophil basophil counts	T	C	0.4115	0.02474	0.003593	5.7e-12	27863252	European
	rs7297175	chr12:56473808	2016	173480	2	Eosinophil percentage of white cells	T	C	0.4115	0.02689	0.003586	6.52e-14	27863252	European
	rs7297175	chr12:56473808	2016	173480	2	Eosinophil percentage of granulocytes	T	C	0.4115	0.02417	0.003602	1.93e-11	27863252	European
	rs7297175	chr12:56473808	2016	173480	2	Neutrophil percentage of granulocytes	T	C	0.4115	-0.02315	0.003602	1.3e-10	27863252	European
	rs3741499	chr12:56474379	2017	337159	1	Treatment with levothyroxine sodium	T	C	0.336	0.003005	0.0005006	1.95e-09	UKBB	European
	rs3741499	chr12:56474379	2017	255492	1	Forced expiratory volume in 1-second, best measure	T	C	0.336	-0.01434	0.002392	2.05e-09	UKBB	European
	rs3741499	chr12:56474379	2017	336227	1	Weight	T	C	0.336	-0.01508	0.002223	1.18e-11	UKBB	European
	rs3741499	chr12:56474379	2017	331285	1	Leg fat-free mass right	T	C	0.336	-0.01123	0.001674	1.99e-11	UKBB	European
	rs3741499	chr12:56474379	2017	331285	1	Leg predicted mass right	T	C	0.336	-0.01116	0.001663	1.93e-11	UKBB	European
	rs3741499	chr12:56474379	2017	331253	1	Leg predicted mass left	T	C	0.336	-0.0112	0.001663	1.66e-11	UKBB	European
	rs3741499	chr12:56474379	2017	331226	1	Arm fat mass right	T	C	0.336	-0.01482	0.002492	2.74e-09	UKBB	European
	rs3741499	chr12:56474379	2017	331164	1	Arm fat mass left	T	C	0.336	-0.01414	0.002493	1.42e-08	UKBB	European
	rs4759229	chr12:56474480	2017	307638	1	Forced expiratory volume in 1-second	A	G	0.336	-0.01189	0.002178	4.77e-08	UKBB	European
	rs76219216	chr12:56475348	2017	336474	1	Height	C	G	0.0497	0.02235	0.003878	8.31e-09	UKBB	European
	rs533024092	chr12:56475687	2017	7637	1	Cause of death: tongue, unspecified	T	C	0.995	-0.02519	0.004554	3.29e-08	UKBB	European
	rs185233102	chr12:56475844	2017	7637	1	Cause of death: ill-defined sites within the digestive system	A	G	0.998	-0.06222	0.01004	6.01e-10	UKBB	European
	rs185233102	chr12:56475844	2017	7637	1	Cause of death: multisystem degeneration	A	G	0.998	-0.04693	0.008198	1.07e-08	UKBB	European
	rs185233102	chr12:56475844	2017	7637	1	Cause of death: car occupant injured in unspecified traffic accident	A	G	0.998	-0.0632	0.008182	1.27e-14	UKBB	European
	rs79581177	chr12:56479214	2017	7637	1	Cause of death: organ-limited amyloidosis	T	C	0.0189	0.01401	0.001847	3.67e-14	UKBB	European
	rs877636	chr12:56480583	2010	4332	-	Alopecia areata	A	G	0.665	NA	NA	1.3e-08	20596022	European
	rs877636	chr12:56480583	2012	5255	-	Polycystic ovary syndrome	A	G	0.665	NA	NA	1.76e-16	22885925	East Asian
	rs2292239	chr12:56482180	2017	336650	1	Pain type experienced in last month: headache	T	G	0.333	-0.005571	0.001017	4.29e-08	UKBB	European
	rs2292239	chr12:56482180	2007	-	-	Diabetes mellitus type 1	T	G	0.333	NA	NA	2e-20	17554260	European
	rs2292239	chr12:56482180	2007	4806	-	Type 1 diabetes combined control dataset	T	G	0.333	NA	NA	5.78e-13	17554300	European
	rs2292239	chr12:56482180	2008	8207	-	Type 1 diabetes	T	G	0.333	NA	NA	2.91e-16	18978792	European
	rs2292239	chr12:56482180	2010	1520	-	Selective immunoglobulin A deficiency IgAD	T	G	0.333	NA	NA	1.5e-20	20694011	European
	rs2292239	chr12:56482180	2011	-	-	Type 1 diabetes autoantibodies	T	G	0.333	NA	NA	3e-27	21829393	Mixed
	rs576214126	chr12:56484523	2017	7637	1	Cause of death: home	T	C	-	-0.03111	0.004562	9.93e-12	UKBB	European
	rs75526830	chr12:56489394	2017	337159	1	Treatment with depakote 250mg e or c tablet	A	G	0.995	-0.002102	0.0003054	5.88e-12	UKBB	European
	rs10783779	chr12:56491880	2017	331293	1	Leg fat mass right	T	G	0.5974	0.01174	0.001983	3.27e-09	UKBB	European
	rs10783779	chr12:56491880	2017	331275	1	Leg fat mass left	T	G	0.5974	0.01175	0.001961	2.08e-09	UKBB	European
	rs534918586	chr12:56493241	2017	7637	1	Cause of death: malignant neoplasm of ureter	A	G	0.001	0.04538	0.007531	1.76e-09	UKBB	European
	rs2292238	chr12:56493822	2017	330762	1	Whole body fat mass	A	C	0.5865	0.01339	0.002415	2.98e-08	UKBB	European
	rs2292238	chr12:56493822	2017	336639	1	Waist circumference	A	C	0.5865	0.01213	0.002192	3.13e-08	UKBB	European
	rs144785344	chr12:56497280	2017	7637	1	Cause of death: thoracic aortic aneurysm, ruptured	A	T	0.001	0.03757	0.005955	2.98e-10	UKBB	European
	rs144785344	chr12:56497280	2017	7637	1	Cause of death: other and unspecified intestinal obstruction	A	T	0.001	0.03753	0.00596	3.23e-10	UKBB	European
FCRLB	rs530570871	chr1:161693565	2017	337159	1	Treatment with vitamin b12 preparation	A	C	0.001	0.01143	0.001923	2.83e-09	UKBB	European
	rs530570871	chr1:161693565	2017	7637	1	Cause of death: gastro-intestinal haemorrhage, unspecified	A	C	0.001	0.03715	0.006063	9.33e-10	UKBB	European
	rs531619432	chr1:161697857	2017	7637	1	Cause of death: oropharynx, unspecified	T	C	-	0.04278	0.007522	1.33e-08	UKBB	European
GALK1	rs8078247	chr17:73753009	2017	7637	1	Cause of death: acute and subacute infective endocarditis	A	G	0.997	-0.07237	0.006888	1.21e-25	UKBB	European
	rs8078247	chr17:73753009	2017	337199	1	Malignant neoplasm of other connective and soft tissue	A	G	0.997	-0.004641	0.0008018	7.09e-09	UKBB	European
	rs142184100	chr17:73753266	2017	7637	1	Cause of death: ischaemic cardiomyopathy	A	G	-	-0.02304	0.003443	2.33e-11	UKBB	European
	rs149183159	chr17:73755133	2017	7637	1	Cause of death: fatty liver	T	C	0.003	0.1138	0.01159	1.24e-22	UKBB	European
	rs180894664	chr17:73756318	2017	7637	1	Cause of death: follicular non-hodgkins lymphoma, unspecified	A	G	0.001	0.07415	0.008306	5.38e-19	UKBB	European
	rs75056343	chr17:73758204	2017	331249	1	Arm fat percentage right	A	G	0.164	0.01452	0.002631	3.43e-08	UKBB	European
	rs75056343	chr17:73758204	2017	331198	1	Arm fat percentage left	A	G	0.164	0.0143	0.002619	4.77e-08	UKBB	European
	rs7209235	chr17:73759552	2017	336601	1	Hip circumference	A	G	0.7058	-0.01471	0.002644	2.66e-08	UKBB	European
	rs541143686	chr17:73759677	2017	7637	1	Cause of death: malignant neoplasm of ureter	A	T	1	-0.04438	0.007294	1.22e-09	UKBB	European
	rs541143686	chr17:73759677	2017	7637	1	Cause of death: unspecified dementia	A	T	1	-0.08499	0.01536	3.21e-08	UKBB	European
	rs541143686	chr17:73759677	2017	7637	1	Cause of death: alcoholic hepatic failure	A	T	1	-0.06381	0.01139	2.21e-08	UKBB	European
ICAM1	rs5030391	chr19:10382637	2017	336474	1	Height	A	G	0.0099	-0.03594	0.006531	3.73e-08	UKBB	European
	rs570493135	chr19:10382787	2017	7637	1	Cause of death: home	A	T	-	0.03426	0.004766	7.25e-13	UKBB	European
	rs5030345	chr19:10384029	2017	7637	1	Cause of death: organ-limited amyloidosis	A	G	0	0.05565	0.007411	6.65e-14	UKBB	European
	rs5030345	chr19:10384029	2017	7637	1	Cause of death: other specified place	A	G	0	0.05775	0.008411	7.14e-12	UKBB	European
	rs5030347	chr19:10384604	2016	173480	2	Lymphocyte count	A	C	0.1779	0.02874	0.004597	4.06e-10	27863252	European
	rs5030348	chr19:10384623	2017	331221	1	Arm fat-free mass right	A	G	0.4861	-0.008924	0.001539	6.67e-09	UKBB	European
	rs5030348	chr19:10384623	2017	331216	1	Arm predicted mass right	A	G	0.4861	-0.008381	0.001533	4.61e-08	UKBB	European
	rs5030348	chr19:10384623	2017	331159	1	Arm fat-free mass left	A	G	0.4861	-0.009063	0.00157	7.83e-09	UKBB	European
	rs5491	chr19:10385540	2011	5036	-	Premature death	A	T	0.993	NA	NA	5e-66	22174011	European
	rs5491	chr19:10385540	2011	5036	-	Cardiovascular disease onset at younger age	A	T	0.993	NA	NA	4.6e-17	22174011	European
	rs5491	chr19:10385540	2011	5036	-	Systolic blood pressure	A	T	0.993	NA	NA	2.2e-49	22174011	European
	rs5491	chr19:10385540	2011	5036	-	Total cholesterol	A	T	0.993	NA	NA	2.7e-23	22174011	European
	rs5491	chr19:10385540	2011	5036	-	Cancer prevalence	A	T	0.993	NA	NA	4.1e-13	22174011	European
	rs5491	chr19:10385540	2011	5036	-	Cardiovascular disease prevalence	A	T	0.993	NA	NA	4.5e-38	22174011	European
	rs5030352	chr19:10385743	2017	331146	1	Arm predicted mass left	C	G	-	-0.008642	0.001574	4.01e-08	UKBB	European
	rs62130660	chr19:10386599	2017	331315	1	Whole body water mass	T	G	0.6322	-0.008659	0.001571	3.59e-08	UKBB	European
	rs62130660	chr19:10386599	2017	331030	1	Trunk fat-free mass	T	G	0.6322	-0.008598	0.001563	3.79e-08	UKBB	European
	rs62130660	chr19:10386599	2017	330995	1	Trunk predicted mass	T	G	0.6322	-0.008573	0.001558	3.75e-08	UKBB	European
	rs5030359	chr19:10388462	2012	44957	-	LDL cholesterol	A	G	0	NA	NA	1.24e-08	22629316	Mixed
	rs5030392	chr19:10388477	2011	22435	-	Soluble intercellular adhesion molecule 1 ICAM 1	T	C	0.0099	NA	NA	1.1e-15	21533024	European
	rs5030394	chr19:10389149	2017	7637	1	Cause of death: unspecified place	A	G	0.0089	0.02283	0.003522	9.59e-11	UKBB	European
	rs140236585	chr19:10389655	2017	7637	1	Cause of death: peritoneum, unspecified	A	G	0.998	-0.07762	0.009961	7.44e-15	UKBB	European
	rs189168872	chr19:10390418	2017	337159	1	Treatment with glandosane plain spray	T	C	0.005	0.003543	0.0004936	7.01e-13	UKBB	European
	rs189168872	chr19:10390418	2017	337159	1	Treatment with otomize ear spray	T	C	0.005	0.0044	0.000791	2.67e-08	UKBB	European
	rs189168872	chr19:10390418	2017	337159	1	Treatment with trimovate ointment	T	C	0.005	0.005648	0.0008912	2.34e-10	UKBB	European
	rs189168872	chr19:10390418	2017	7637	1	Cause of death: calculus of gallbladder without cholecystitis	T	C	0.005	0.07047	0.009233	2.58e-14	UKBB	European
	rs5030396	chr19:10391496	2017	7637	1	Cause of death: hypertensive heart disease with heart failure	T	C	0.007	0.0417	0.006513	1.61e-10	UKBB	European
	rs2358581	chr19:10391611	2016	173480	2	White blood cell count	T	G	0.2495	0.02673	0.004101	7.13e-11	27863252	European
	rs7258215	chr19:10391770	2016	173480	2	Lymphocyte percentage of white cells	T	C	0.5567	0.02474	0.0037	2.29e-11	27863252	European
	rs12462944	chr19:10392638	2016	173480	2	Neutrophil percentage of white cells	C	G	0.4324	0.02049	0.003699	3.04e-08	27863252	European
	rs192815821	chr19:10393226	2017	7637	1	Cause of death: non-hodgkins lymphoma, unspecified type	T	C	0.008	0.1022	0.01871	4.8e-08	UKBB	European
	rs192815821	chr19:10393226	2017	337199	1	Other and unspecified injuries of lower leg	T	C	0.008	0.001917	0.0003396	1.66e-08	UKBB	European
	rs139053442	chr19:10394396	2017	337159	1	Treatment with cabergoline	C	G	0.004	0.002569	0.0004642	3.11e-08	UKBB	European
	rs1799969	chr19:10394792	2011	-	-	Intercellular adhesion molecule 1	A	G	0.1213	NA	NA	1e-120	21533024	European
	rs1799969	chr19:10394792	2008	4570	-	Plasma soluble intercellular adhesion molecule 1 ICAM 1 females	A	G	0.1213	NA	NA	3.6e-47	18604267	European
	rs1799969	chr19:10394792	2008	-	-	Soluble ICAM 1	A	G	0.1213	28.19	1.955	4e-47	18604267	European
	rs1799969	chr19:10394792	2017	-	-	Blood protein levels	A	G	0.1213	NA	NA	8e-36	28240269	European
	rs3093033	chr19:10395031	2017	7637	1	Cause of death: rheumatoid arthritis, unspecified	A	G	0.0159	0.01818	0.002912	4.57e-10	UKBB	European
	rs146134321	chr19:10395141	2017	337159	1	Self-reported blistering or desquamating skin disorder	A	G	0.002	0.008678	0.001509	8.93e-09	UKBB	European
	rs146134321	chr19:10395141	2017	7637	1	Cause of death: acute vascular disorders of intestine	A	G	0.002	0.04227	0.007547	2.21e-08	UKBB	European
	rs146134321	chr19:10395141	2017	337199	1	Acute sinusitis	A	G	0.002	0.004137	0.0005931	3.07e-12	UKBB	European
	rs146134321	chr19:10395141	2017	337199	1	Other diseases of jaws	A	G	0.002	0.004041	0.0007279	2.83e-08	UKBB	European
	rs150121537	chr19:10395650	2017	7637	1	Cause of death: fatty liver	T	C	0.001	0.03983	0.006859	6.63e-09	UKBB	European
	rs5498	chr19:10395683	2016	-	-	Lymphocyte counts	A	G	0.5338	-0.04115	0.003624	7e-30	27863252	European
	rs5030400	chr19:10395796	2017	7637	1	Cause of death: unspecified dementia	T	C	0.007	0.04018	0.006864	5.03e-09	UKBB	European
	rs5499	chr19:10396065	2017	337159	1	Treatment with femara 2.5mg tablet	T	C	0.0129	0.001469	0.0002251	6.82e-11	UKBB	European
	rs5030383	chr19:10396843	2012	66240	-	Triglycerides	T	C	0.001	NA	NA	9.4e-16	23063622	European
	rs281436	chr19:10397131	2017	331291	1	Whole body fat-free mass	A	G	0.2753	0.009971	0.001665	2.11e-09	UKBB	European
	rs281436	chr19:10397131	2017	331307	1	Basal metabolic rate	A	G	0.2753	0.01038	0.001746	2.74e-09	UKBB	European
	rs75407602	chr19:10397230	2014	58284	18	Rheumatoid arthritis	T	C	0.0338	-0.3425	0.04976	1.5e-11	24390342	European
	rs75407602	chr19:10397230	2016	173480	2	Plateletcrit	T	C	0.0338	-0.0551	0.008664	2.01e-10	27863252	European
IL1R1	rs555448340	chr2:102681204	2017	7637	1	Cause of death: home	A	G	-	-0.03221	0.005074	2.311e-10	UKBB	European
	rs555448340	chr2:102681204	2017	337199	1	Other inflammation of vagina and vulva	A	G	-	-0.005345	0.0009671	3.254e-08	UKBB	European
	rs555448340	chr2:102681204	2017	337199	1	Oedema	A	G	-	-0.003494	0.0005968	4.785e-09	UKBB	European
	rs868252	chr2:102683452	2016	173480	2	Eosinophil count	A	G	0.5308	-0.02187	0.003571	9.13e-10	27863252	European
	rs868252	chr2:102683452	2016	173480	2	Sum eosinophil basophil counts	A	G	0.5308	-0.01991	0.003576	2.566e-08	27863252	European
	rs868252	chr2:102683452	2016	173480	2	Eosinophil percentage of white cells	A	G	0.5308	-0.02091	0.003568	4.623e-09	27863252	European
	rs868252	chr2:102683452	2016	173480	2	Eosinophil percentage of granulocytes	A	G	0.5308	-0.021	0.003585	4.697e-09	27863252	European
	rs576820075	chr2:102684468	2017	7637	1	Cause of death: malignant neoplasm of rectosigmoid junction	T	C	0.002	0.1083	0.01591	1.066e-11	UKBB	European
	rs571730706	chr2:102685599	2017	337159	1	Self-reported neurological injury or trauma	C	G	-	0.003467	0.0005866	3.424e-09	UKBB	European
	rs10203841	chr2:102688272	2015	34652	15	Inflammatory bowel disease	T	C	0.4791	-0.1043	0.0181	7.678e-09	26192919	European
	rs558107261	chr2:102688457	2017	7637	1	Cause of death: without complications	T	C	0	0.04949	0.006541	4.28e-14	UKBB	European
	rs558107261	chr2:102688457	2017	7637	1	Cause of death: emphysema, unspecified	T	C	0	0.0534	0.008019	2.951e-11	UKBB	European
	rs558107261	chr2:102688457	2017	7637	1	Cause of death: perforation of intestine	T	C	0	0.04921	0.008454	6.091e-09	UKBB	European
	rs17026582	chr2:102688853	2017	336782	1	No blood clot, bronchitis, emphysema, asthma, rhinitis, eczema or allergy diagnosed by doctor	A	G	0.2704	-0.008464	0.001275	3.177e-11	UKBB	European
	rs13401717	chr2:102689020	2017	337159	1	Self-reported asthma	A	G	0.4145	0.004667	0.0008074	7.454e-09	UKBB	European
	rs13401717	chr2:102689020	2017	336782	1	Asthma	A	G	0.4145	0.004514	0.000806	2.142e-08	UKBB	European
	rs13401717	chr2:102689020	2017	336782	1	Hayfever, allergic rhinitis or eczema	A	G	0.4145	0.005929	0.001063	2.48e-08	UKBB	European
	rs574417153	chr2:102690412	2017	7637	1	Cause of death: unspecified place	A	G	0.005	0.03288	0.005947	3.327e-08	UKBB	European
	rs114047902	chr2:102692252	2017	337159	1	Treatment with sodium cromoglycate	T	C	0.998	-0.00337	0.0005958	1.545e-08	UKBB	European
	rs114047902	chr2:102692252	2017	337159	1	Treatment with kapake tablet	T	C	0.998	-0.003442	0.0005865	4.414e-09	UKBB	European
	rs114047902	chr2:102692252	2017	337159	1	Treatment with gastrocote liquid	T	C	0.998	-0.003263	0.0004988	6.074e-11	UKBB	European
	rs114047902	chr2:102692252	2017	7637	1	Cause of death: cervix uteri, unspecified	T	C	0.998	-0.03769	0.006901	4.889e-08	UKBB	European
	rs141455322	chr2:102693431	2017	7637	1	Cause of death: urinary organ, unspecified	T	C	0.007	0.05811	0.008337	3.416e-12	UKBB	European
	rs141455322	chr2:102693431	2017	7637	1	Cause of death: hodgkins disease, unspecified	T	C	0.007	0.05563	0.006796	3.138e-16	UKBB	European
	rs141455322	chr2:102693431	2017	7637	1	Cause of death: acute lymphoblastic leukaemia	T	C	0.007	0.058	0.006793	1.633e-17	UKBB	European
	rs188635245	chr2:102696361	2017	7637	1	Cause of death: endocarditis, valve unspecified	A	G	0.997	-0.03322	0.005996	3.115e-08	UKBB	European
	rs74998671	chr2:102696555	2017	337159	1	Treatment with polyvinyl alcohol 1% eye drops	T	C	0.999	-0.002493	0.0004166	2.181e-09	UKBB	European
	rs189349477	chr2:102698765	2017	7637	1	Cause of death: oropharynx, unspecified	A	T	0.001	0.05221	0.008419	5.907e-10	UKBB	European
	rs189349477	chr2:102698765	2017	7637	1	Cause of death: parkinsons disease	A	T	0.001	0.09115	0.01219	8.374e-14	UKBB	European
	rs116812159	chr2:102701767	2017	7637	1	Cause of death: congestive heart failure	T	G	0.995	-0.02898	0.004825	1.97e-09	UKBB	European
	rs66755627	chr2:102702408	2017	360838	13	Allergic disease	A	ACTGT	0.1103	-0.0852	0.0097	1.485e-18	29083406	European
	rs66755627	chr2:102702408	2016	173480	2	Neutrophil percentage of granulocytes	A	ACTGT	0.1103	0.0471	0.005792	4.186e-16	27863252	European
	rs187217584	chr2:102705845	2017	7637	1	Cause of death: malignant neoplasm of thyroid gland	T	C	0	0.02841	0.003878	2.636e-13	UKBB	European
	rs570027452	chr2:102706909	2017	337159	1	Treatment with normacol granules	A	G	-	0.002289	0.000408	2.025e-08	UKBB	European
	rs140301459	chr2:102707610	2017	337159	1	Treatment with balsalazide disodium	C	G	0.995	-0.00259	0.0004143	4.068e-10	UKBB	European
	rs146436404	chr2:102709277	2017	7637	1	Cause of death: cerebrum, except lobes and ventricles	A	G	0.004	0.01471	0.002456	2.176e-09	UKBB	European
	rs139098100	chr2:102712110	2017	7637	1	Cause of death: malignant neoplasm, unspecified	A	T	0.992	-0.03339	0.005904	1.602e-08	UKBB	European
	rs142029724	chr2:102715327	2017	337159	1	Treatment with vardenafil	A	G	0.002	0.002993	0.0005146	6.033e-09	UKBB	European
	rs142029724	chr2:102715327	2017	337199	1	Senility	A	G	0.002	0.002548	0.0004457	1.087e-08	UKBB	European
	rs142029724	chr2:102715327	2017	337199	1	Care involving use of rehabilitation procedures	A	G	0.002	0.004197	0.0007007	2.099e-09	UKBB	European
	rs549622894	chr2:102717365	2017	337159	1	Treatment with calfovit d3 powder for oral suspension	A	T	-	0.002006	0.0003602	2.563e-08	UKBB	European
	rs77116127	chr2:102720799	2017	337159	1	Treatment with cilest tablet	T	C	0.9841	-0.002429	0.0004378	2.897e-08	UKBB	European
	rs182394090	chr2:102725181	2017	7637	1	Cause of death: intracranial haemorrhage, unspecified	A	G	0.0089	0.0664	0.01166	1.295e-08	UKBB	European
	rs12712127	chr2:102726661	2013	-	-	Fibrinogen	A	G	0.4334	0.006	0.001083	3e-08	23969696	Mixed
	rs529583704	chr2:102730122	2017	7637	1	Cause of death: pharynx, unspecified	A	G	0.999	-0.05345	0.008192	7.253e-11	UKBB	European
	rs142835674	chr2:102730472	2017	337199	1	Preterm delivery	T	C	0.997	-0.003589	0.0006237	8.753e-09	UKBB	European
	rs1558643	chr2:102731691	2015	-	-	Fibrinogen levels	T	C	0.4294	NA	NA	3e-10	26561523	European
	rs113610445	chr2:102733107	2017	7637	1	Cause of death: secondary malignant neoplasm of retroperitoneum and peritoneum	T	C	0.995	-0.01928	0.003492	3.463e-08	UKBB	European
	rs1465325	chr2:102734551	2017	331257	1	Wheeze or whistling in the chest in last year	A	G	0.8231	0.008909	0.001353	4.574e-11	UKBB	European
	rs535301177	chr2:102736888	2017	337159	1	Treatment with solaraze 3% gel	A	C	0.002	0.002414	0.0004342	2.7e-08	UKBB	European
	rs535301177	chr2:102736888	2017	7637	1	Cause of death: pneumonitis due to food and vomit	A	C	0.002	0.03489	0.006189	1.794e-08	UKBB	European
	rs751947515	chr2:102741141	2017	337159	1	Treatment with antihypertensive	T	G	-	0.003723	0.0005105	3.029e-13	UKBB	European
	rs751947515	chr2:102741141	2017	7637	1	Cause of death: chronic myeloid leukaemia	T	G	-	0.05389	0.007563	1.129e-12	UKBB	European
	rs751947515	chr2:102741141	2017	7637	1	Cause of death: peripheral vascular disease, unspecified	T	G	-	0.05404	0.005968	1.709e-19	UKBB	European
	rs762985476	chr2:102742169	2017	337159	1	Treatment with bisacodyl	A	G	-	0.004114	0.000746	3.486e-08	UKBB	European
	rs529273601	chr2:102742339	2017	337159	1	Treatment with arcoxia 90mg tablet	A	G	-	-0.004107	0.0006588	4.541e-10	UKBB	European
	rs529273601	chr2:102742339	2017	7637	1	Cause of death: inquest adjourned death	A	G	-	-0.05269	0.008581	8.635e-10	UKBB	European
	rs529273601	chr2:102742339	2017	337199	1	Persons encountering health services for specifie procedures, not carried out	A	G	-	-0.01291	0.002319	2.559e-08	UKBB	European
	rs55914569	chr2:102748084	2017	337159	1	Treatment with ventolin 100micrograms inhaler	A	G	0.1769	-0.00305	0.0005589	4.814e-08	UKBB	European
	rs189002863	chr2:102755020	2017	7637	1	Cause of death: ill-defined sites within the digestive system	A	G	0.002	0.07588	0.01103	6.567e-12	UKBB	European
	rs189002863	chr2:102755020	2017	7637	1	Cause of death: chronic or unspecified with haemorrhage	A	G	0.002	0.06387	0.01057	1.566e-09	UKBB	European
	rs141344749	chr2:102762291	2017	7637	1	Cause of death: myelodysplastic syndrome, unspecified	A	G	0.004	0.03201	0.004808	2.97e-11	UKBB	European
	rs1024793	chr2:102766224	2017	337199	1	Benign neoplasm of middle ear and respiratory system	T	C	0.003	0.005163	0.0007983	9.938e-11	UKBB	European
	rs144313950	chr2:102768406	2017	333997	1	Home area population density: Scotland - remote rural	T	C	0.004	0.001197	0.000198	1.489e-09	UKBB	European
	rs144313950	chr2:102768406	2017	7637	1	Cause of death: hypertensive heart disease without heart failure	T	C	0.004	0.08858	0.01404	2.948e-10	UKBB	European
	rs144313950	chr2:102768406	2017	7637	1	Cause of death: heart failure, unspecified	T	C	0.004	0.05249	0.007507	2.933e-12	UKBB	European
	rs550200714	chr2:102770982	2017	337199	1	Bronchiectasis	A	G	0.001	0.005202	0.0009346	2.612e-08	UKBB	European
	rs13019803	chr2:102776202	2013	-	-	Serum protein levels sST2	T	C	0.0815	0.14	0.01531	6e-20	23999434	Unspecified
	rs3917254	chr2:102776518	2017	-	-	Blood protein levels	A	G	0.1004	0.4395	0.06457	1e-11	28240269	European
	rs141497621	chr2:102778343	2017	7637	1	Cause of death: subarachnoid haemorrhage from intracranial artery, unspecified	C	G	0.003	0.02878	0.005198	3.181e-08	UKBB	European
	rs3917285	chr2:102781166	2017	83529	1	Doctor diagnosed hayfever or allergic rhinitis	A	T	0.1034	-0.02262	0.003669	7.139e-10	UKBB	European
	rs3917285	chr2:102781166	2017	83529	1	Doctor diagnosed asthma	A	T	0.1034	-0.01774	0.002916	1.172e-09	UKBB	European
	rs180735259	chr2:102782163	2017	7637	1	Cause of death: other specified respiratory disorders	A	G	0.999	-0.03361	0.004205	1.537e-15	UKBB	European
	rs759665492	chr2:102783317	2017	7637	1	Cause of death: aortic valve disorder, unspecified	T	C	-	-0.105	0.008704	3.564e-33	UKBB	European
	rs759665492	chr2:102783317	2017	7637	1	Cause of death: asthma, unspecified	T	C	-	-0.0511	0.00793	1.238e-10	UKBB	European
	rs3917309	chr2:102789857	2017	333997	1	Home area population density: England or Wales - village, sparse	A	G	0.003	0.001484	0.0002712	4.413e-08	UKBB	European
	rs3917309	chr2:102789857	2017	337199	1	Seropositive rheumatoid arthritis	A	G	0.003	0.00535	0.0009519	1.911e-08	UKBB	European
IL1RL2	rs562822653	chr2:102803703	2017	337199	1	Hyperhidrosis	A	G	0.002	0.002271	0.0003852	3.73e-09	UKBB	European
	rs2241131	chr2:102804041	2017	360838	13	Allergic disease	A	C	0.2753	0.041	0.0063	8.23e-11	29083406	European
	rs2241131	chr2:102804041	2017	337159	1	Self-reported asthma	A	C	0.2753	0.006663	0.0008541	6.17e-15	UKBB	European
	rs2241131	chr2:102804041	2017	336782	1	No blood clot, bronchitis, emphysema, asthma, rhinitis, eczema or allergy diagnosed by doctor	A	C	0.2753	-0.01138	0.001246	6.81e-20	UKBB	European
	rs2241131	chr2:102804041	2017	336782	1	Asthma	A	C	0.2753	0.006579	0.0008525	1.19e-14	UKBB	European
	rs2241131	chr2:102804041	2017	336782	1	Hayfever, allergic rhinitis or eczema	A	C	0.2753	0.007317	0.001125	7.8e-11	UKBB	European
	rs2241131	chr2:102804041	2016	173480	2	Eosinophil count	A	C	0.2753	0.03301	0.003895	2.35e-17	27863252	European
	rs2241131	chr2:102804041	2016	173480	2	Sum eosinophil basophil counts	A	C	0.2753	0.03046	0.0039	5.65e-15	27863252	European
	rs2241131	chr2:102804041	2016	173480	2	Eosinophil percentage of white cells	A	C	0.2753	0.03274	0.003892	3.96e-17	27863252	European
	rs2241131	chr2:102804041	2016	173480	2	Eosinophil percentage of granulocytes	A	C	0.2753	0.03184	0.003909	3.8e-16	27863252	European
	rs2241131	chr2:102804041	2016	173480	2	Neutrophil percentage of granulocytes	A	C	0.2753	-0.02932	0.00391	6.43e-14	27863252	European
	rs111747917	chr2:102805609	2017	337159	1	Self-reported malignant lymph node, unspecified	T	C	0.002	0.003009	0.0005303	1.39e-08	UKBB	European
	rs111747917	chr2:102805609	2017	7637	1	Cause of death: inquest adjourned death	T	C	0.002	0.0362	0.006617	4.62e-08	UKBB	European
	rs1558648	chr2:102810168	2013	-	-	Serum protein levels sST2	T	G	0.8588	-0.13	0.01597	4e-16	23999434	Unspecified
	rs12474258	chr2:102816695	2017	331257	1	Wheeze or whistling in the chest in last year	T	C	0.5994	0.005653	0.001027	3.73e-08	UKBB	European
	rs192214558	chr2:102817110	2017	7637	1	Cause of death: congestive heart failure	A	C	0.003	0.06391	0.006705	2.04e-21	UKBB	European
	rs549627572	chr2:102817885	2017	7637	1	Cause of death: peripheral vascular disease, unspecified	T	C	0.003	0.02316	0.003938	4.26e-09	UKBB	European
	rs1922300	chr2:102819594	2016	173480	2	Lymphocyte count	T	C	0.9682	0.05078	0.009213	3.55e-08	27863252	European
	rs182045756	chr2:102822696	2017	337159	1	Treatment with glucose product	T	C	0.998	-0.002666	0.0004694	1.35e-08	UKBB	European
	rs182045756	chr2:102822696	2017	7637	1	Cause of death: cerebrum, except lobes and ventricles	T	C	0.998	-0.03975	0.005675	2.67e-12	UKBB	European
	rs182045756	chr2:102822696	2017	7637	1	Cause of death: emphysema, unspecified	T	C	0.998	-0.03988	0.006959	1.04e-08	UKBB	European
	rs182045756	chr2:102822696	2017	7637	1	Cause of death: fatty liver	T	C	0.998	-0.04013	0.006948	7.98e-09	UKBB	European
	rs147119001	chr2:102824088	2017	337159	1	Treatment with synalar 1:10 cream	T	C	0.0109	0.002072	0.0003565	6.19e-09	UKBB	European
	rs143135823	chr2:102825681	2017	7637	1	Cause of death: urinary tract infection, site not specified	T	G	0.003	0.04804	0.008265	6.43e-09	UKBB	European
	rs576367010	chr2:102826387	2017	7637	1	Cause of death: home	T	C	0.998	-0.03758	0.005697	4.47e-11	UKBB	European
	rs1922291	chr2:102828817	2017	-	-	Blood protein levels	A	G	0.4006	0.3406	0.04401	1e-14	28240269	European
	rs538428003	chr2:102835048	2017	7637	1	Cause of death: malignant neoplasm of thyroid gland	A	C	-	0.03587	0.004788	7.48e-14	UKBB	European
	rs187604395	chr2:102835161	2017	337159	1	Treatment with crestor 10mg tablet	C	G	0.996	-0.003896	0.0006825	1.15e-08	UKBB	European
	rs187604395	chr2:102835161	2017	337159	1	Treatment with budesonide+formoterol	C	G	0.996	-0.004067	0.0007181	1.48e-08	UKBB	European
	rs146609262	chr2:102840242	2017	337159	1	Self-reported acne or acne vulgaris	A	G	0.996	-0.002493	0.000439	1.35e-08	UKBB	European
	rs34778121	chr2:102841567	2017	337159	1	Treatment with ventolin 100micrograms inhaler	T	C	0.4493	0.002239	0.0004086	4.23e-08	UKBB	European
	rs34975131	chr2:102844393	2017	7637	1	Cause of death: chronic or unspecified with haemorrhage	A	G	0.004	0.0279	0.00459	1.28e-09	UKBB	European
	rs146162480	chr2:102846979	2017	337199	1	Carcinoma in situ of other and unspecified sites	T	C	0.999	-0.002817	0.0004423	1.89e-10	UKBB	European
	rs78859274	chr2:102848971	2017	7637	1	Cause of death: urinary organ, unspecified	T	G	0.997	-0.05712	0.008262	5.1e-12	UKBB	European
	rs78859274	chr2:102848971	2017	7637	1	Cause of death: acute lymphoblastic leukaemia	T	G	0.997	-0.05732	0.006732	2e-17	UKBB	European
	rs185005773	chr2:102851856	2017	7637	1	Cause of death: other and unspecified intestinal obstruction	A	G	0.002	0.04762	0.007148	2.9e-11	UKBB	European
	rs185005773	chr2:102851856	2017	7637	1	Cause of death: cholangitis	A	G	0.002	0.05386	0.008538	2.98e-10	UKBB	European
	rs10167431	chr2:102852802	2017	337159	1	Self-reported hayfever or allergic rhinitis	T	C	0.4861	-0.003395	0.0005721	2.97e-09	UKBB	European
	rs111557472	chr2:102855149	2017	333997	1	Home area population density: Scotland large urban area	T	G	0.998	-0.04129	0.007024	4.14e-09	UKBB	European
	rs111557472	chr2:102855149	2017	7637	1	Cause of death: tongue, unspecified	T	G	0.998	-0.04915	0.008626	1.26e-08	UKBB	European
	rs111557472	chr2:102855149	2017	7637	1	Cause of death: aortic valve disorder, unspecified	T	G	0.998	-0.05032	0.008624	5.59e-09	UKBB	European
	rs111557472	chr2:102855149	2017	337199	1	Other general symptoms and signs	T	G	0.998	-0.002982	0.0004981	2.14e-09	UKBB	European
IL6R	rs149018760	chr1:154378612	2017	337159	1	Treatment with menophase tablet	A	C	0.005	0.002856	0.0005073	1.805e-08	UKBB	European
	rs72698115	chr1:154379369	2013	15872	-	Juvenile idiopathic arthritis including oligoarticular and rheumatoid factor negative polyarticular JIA	A	C	0.9016	NA	NA	1.26e-08	23603761	European
	rs532673519	chr1:154387281	2017	7637	1	Cause of death: malignant neoplasm, primary site unknown, so stated	T	C	0.002	0.1186	0.0152	7.015e-15	UKBB	European
	rs532673519	chr1:154387281	2017	7637	1	Cause of death: other specified place	T	C	0.002	0.0503	0.007421	1.305e-11	UKBB	European
	rs571269044	chr1:154387414	2017	337199	1	Inflammatory disorders of male genital organs	T	C	0.001	0.002858	0.0004436	1.174e-10	UKBB	European
	rs567327522	chr1:154388142	2017	7637	1	Cause of death: without complications	T	C	0.997	-0.04716	0.006132	1.64e-14	UKBB	European
	rs544357064	chr1:154389041	2017	7637	1	Cause of death: calculus of gallbladder without cholecystitis	C	G	-	0.0376	0.006768	2.867e-08	UKBB	European
	rs182039823	chr1:154389217	2017	337199	1	Other congenital malformations of skin	A	G	0.001	0.00221	0.0003498	2.67e-10	UKBB	European
	rs564714179	chr1:154390108	2017	7637	1	Cause of death: malignant neoplasms of independent multiple sites	T	C	-	0.05459	0.009061	1.775e-09	UKBB	European
	rs550328456	chr1:154390192	2017	337159	1	Self-reported multiple myeloma	T	C	-	-0.003957	0.0007012	1.669e-08	UKBB	European
	rs550328456	chr1:154390192	2017	7637	1	Cause of death: urinary tract infection, site not specified	T	C	-	-0.08458	0.01508	2.103e-08	UKBB	European
	rs546160786	chr1:154392485	2017	7637	1	Cause of death: inquest adjourned death	A	G	0.002	0.05485	0.008146	1.787e-11	UKBB	European
	rs148626983	chr1:154393390	2017	7637	1	Cause of death: appendix	A	T	0.995	-0.02985	0.004478	2.796e-11	UKBB	European
	rs148626983	chr1:154393390	2017	7637	1	Cause of death: dilated cardiomyopathy	A	T	0.995	-0.06048	0.00959	3.022e-10	UKBB	European
	rs192284677	chr1:154394405	2017	7637	1	Cause of death: oropharynx, unspecified	T	G	0.998	-0.06426	0.0104	6.92e-10	UKBB	European
	rs192284677	chr1:154394405	2017	7637	1	Cause of death: acute vascular disorders of intestine	T	G	0.998	-0.06976	0.0104	2.164e-11	UKBB	European
	rs576631122	chr1:154394870	2017	337159	1	Treatment with forceval capsule	A	G	-	-0.003202	0.0005321	1.778e-09	UKBB	European
	rs576631122	chr1:154394870	2017	337159	1	Treatment with implanon 68mg subdermal implant	A	G	-	-0.003527	0.0005915	2.474e-09	UKBB	European
	rs576631122	chr1:154394870	2017	7637	1	Cause of death: intestinal tract, part unspecified	A	G	-	-0.119	0.01999	2.713e-09	UKBB	European
	rs576631122	chr1:154394870	2017	7637	1	Cause of death: emphysema, unspecified	A	G	-	-0.04373	0.007583	8.364e-09	UKBB	European
	rs11265611	chr1:154395125	2015	184305	48	Coronary artery disease	A	G	0.5726	-0.05494	0.009673	1.35e-08	26343387	Mixed
	rs4133213	chr1:154395212	2017	337159	1	Self-reported eczema or dermatitis	A	C	0.3926	0.002259	0.0003977	1.338e-08	UKBB	European
	rs4133213	chr1:154395212	2017	336782	1	No blood clot, bronchitis, emphysema, asthma, rhinitis, eczema or allergy diagnosed by doctor	A	C	0.3926	-0.007713	0.00117	4.267e-11	UKBB	European
	rs4133213	chr1:154395212	2017	336782	1	Hayfever, allergic rhinitis or eczema	A	C	0.3926	0.006698	0.001056	2.212e-10	UKBB	European
	rs4133213	chr1:154395212	2016	173480	2	Mean corpuscular hemoglobin	A	C	0.3926	0.02195	0.003659	1.978e-09	27863252	European
	rs4133213	chr1:154395212	2016	173480	2	Mean corpuscular volume	A	C	0.3926	0.02017	0.003647	3.204e-08	27863252	European
	rs4133213	chr1:154395212	2016	173480	2	Monocyte percentage of white cells	A	C	0.3926	0.02123	0.003682	8.126e-09	27863252	European
	rs145043420	chr1:154395549	2017	7637	1	Cause of death: brain, unspecified	A	G	0.005	0.07595	0.009983	3.127e-14	UKBB	European
	rs145043420	chr1:154395549	2017	7637	1	Cause of death: multisystem degeneration	A	G	0.005	0.07456	0.008918	7.304e-17	UKBB	European
	rs145043420	chr1:154395549	2017	7637	1	Cause of death: peripheral vascular disease, unspecified	A	G	0.005	0.07618	0.007032	3.797e-27	UKBB	European
	rs6684439	chr1:154395839	2017	360838	13	Allergic disease	T	C	0.3638	0.0331	0.0059	2.656e-08	29083406	European
	rs6684439	chr1:154395839	2017	9961	1	C-reactive protein	T	C	0.3638	-0.1	0.02	6.28e-09	28887542	European
	rs6684439	chr1:154395839	2008	1200	-	Soluble IL6R sIL6R	T	C	0.3638	NA	NA	9.32e-46	18464913	European
	rs6684439	chr1:154395839	2009	17686	-	Plasma fibrinogen females	T	C	0.3638	NA	NA	2.77e-09	20031577	European
	rs184381572	chr1:154399464	2017	7637	1	Cause of death: home	A	G	0.001	0.03772	0.00684	3.627e-08	UKBB	European
	rs4845618	chr1:154400015	2013	8356	-	Interleukin 6 IL 6 levels	T	G	0.5437	NA	NA	2.76e-10	23505291	European
	rs143318546	chr1:154403471	2017	7637	1	Cause of death: pneumonitis due to food and vomit	A	G	0.004	0.01981	0.003456	1.026e-08	UKBB	European
	rs7518199	chr1:154407419	2013	8356	-	C reactive protein	A	C	0.6322	NA	NA	1.67e-10	23505291	European
	rs536923188	chr1:154410651	2017	7637	1	Cause of death: myelodysplastic syndrome, unspecified	T	G	0.998	-0.07377	0.01007	2.696e-13	UKBB	European
	rs536923188	chr1:154410651	2017	7637	1	Cause of death: thoracic aortic aneurysm, ruptured	T	G	0.998	-0.07796	0.00841	2.377e-20	UKBB	European
	rs190520672	chr1:154413860	2017	337159	1	Treatment with conjugated oestrogens	T	C	0.999	-0.002505	0.0003997	3.686e-10	UKBB	European
	rs140164738	chr1:154413869	2017	337159	1	Treatment with glandosane plain spray	T	C	0.002	0.002119	0.0002916	3.705e-13	UKBB	European
	rs145323105	chr1:154414355	2017	337159	1	Self-reported optic neuritis	T	G	0.004	0.002559	0.0004659	3.949e-08	UKBB	European
	rs145323105	chr1:154414355	2017	7637	1	Cause of death: cardia	T	G	0.004	0.05723	0.009271	7.065e-10	UKBB	European
	rs149326073	chr1:154415660	2017	7637	1	Cause of death: atrial fibrillation and flutter	T	C	0.0119	0.03117	0.005518	1.675e-08	UKBB	European
	rs80033405	chr1:154416572	2017	7637	1	Cause of death: car occupant injured in unspecified traffic accident	A	C	0.9861	-0.01431	0.002299	5.06e-10	UKBB	European
	rs4845373	chr1:154417829	2014	80799	22	Rheumatoid arthritis	T	C	0.3668	-0.07257	0.01379	2.7e-08	24390342	Mixed
	rs11265613	chr1:154418415	2017	-	-	Blood protein levels	T	C	0.6402	NA	NA	1e-239	28240269	European
	rs12730935	chr1:154419892	2013	1210	-	Interleukin 6R	A	G	0.3608	NA	NA	4.87e-60	23696881	Mixed
	rs61812598	chr1:154420087	2014	-	-	Cerebrospinal fluid levels of Alzheimers disease related proteins	A	G	0.3608	NA	NA	6e-63	25340798	Unspecified
	rs61812598	chr1:154420087	2015	-	-	Fibrinogen levels	A	G	0.3608	NA	NA	3e-36	26561523	European
	rs4129267	chr1:154426264	2011	-	-	Asthma	T	C	0.3598	NA	NA	2e-08	21907864	European
	rs4129267	chr1:154426264	2008	-	-	Receptors interleukin 6	T	C	0.3598	NA	NA	2e-57	18464913	European
	rs4129267	chr1:154426264	2008	6345	-	Plasma C reactive protein female	T	C	0.3598	NA	NA	1.97e-08	18439548	European
	rs4129267	chr1:154426264	2008	-	-	Protein quantitative trait loci	T	C	0.3598	NA	NA	2e-57	18464913	European
	rs4129267	chr1:154426264	2011	-	-	C reactive protein levels	T	C	0.3598	-0.079	0.005402	2e-48	21300955	European
	rs4129267	chr1:154426264	2013	-	-	Fibrinogen	T	C	0.3598	0.011	0.001023	6e-27	23969696	Mixed
	rs2228145	chr1:154426970	2013	8356	-	Circulating soluble interleukin 6 sIL 6	A	C	0.6402	NA	NA	2e-57	23505291	European
	rs2228145	chr1:154426970	2013	8356	-	Circulating C reactive protein	A	C	0.6402	NA	NA	2e-08	23505291	European
	rs2228145	chr1:154426970	2013	8356	-	Circulating interleukin 6 IL 6	A	C	0.6402	NA	NA	2.36e-08	23505291	European
	rs2228145	chr1:154426970	2015	-	-	Atopic dermatitis	A	C	0.6402	-0.07696	0.01237	5e-10	26482879	Mixed
	rs2228145	chr1:154426970	2016	-	-	Cerebrospinal fluid biomarker levels	A	C	0.6402	NA	NA	7e-29	28031287	East Asian
	rs2228145	chr1:154426970	2017	-	-	Allergic disease asthma hay fever or eczema	A	C	0.6402	-0.0373	0.00514	4e-13	29083406	European
	rs12133641	chr1:154428283	2016	-	-	Abdominal aortic aneurysm	A	G	0.6382	0.131	0.01813	5e-13	27899403	European
	rs12133641	chr1:154428283	2017	-	-	Itch intensity from mosquito bite	A	G	0.6382	-0.02141	0.003725	9e-09	28199695	European
	rs77741705	chr1:154432342	2017	331284	1	Impedance of whole body	C	G	0.995	0.04138	0.007295	1.411e-08	UKBB	European
	rs77741705	chr1:154432342	2017	331279	1	Impedance of arm right	C	G	0.995	0.04979	0.006728	1.357e-13	UKBB	European
	rs77741705	chr1:154432342	2017	331292	1	Impedance of arm left	C	G	0.995	0.05037	0.006757	9.053e-14	UKBB	European
	rs531115055	chr1:154433822	2017	337159	1	Treatment with eltroxin 25micrograms tablet	A	G	-	0.004048	0.000568	1.03e-12	UKBB	European
	rs531115055	chr1:154433822	2017	7637	1	Cause of death: gastro-intestinal haemorrhage, unspecified	A	G	-	0.09483	0.009416	1.043e-23	UKBB	European
	rs188999578	chr1:154438278	2017	337159	1	Treatment with ropinirole	T	C	0.002	0.005846	0.0008232	1.235e-12	UKBB	European
	rs188999578	chr1:154438278	2017	7637	1	Cause of death: organ-limited amyloidosis	T	C	0.002	0.0442	0.006415	5.997e-12	UKBB	European
	rs188999578	chr1:154438278	2017	337199	1	Other disorders of bone density and structure	T	C	0.002	0.002629	0.0004582	9.571e-09	UKBB	European
	rs575066163	chr1:154441240	2017	337159	1	Self-reported trigemminal neuralgia	A	G	0	0.003885	0.0006801	1.114e-08	UKBB	European
	rs137962384	chr1:154441896	2017	7637	1	Cause of death: sigmoid colon	T	C	0.999	-0.1132	0.01864	1.3e-09	UKBB	European
	rs137962384	chr1:154441896	2017	7637	1	Cause of death: unspecified place	T	C	0.999	-0.05817	0.007877	1.687e-13	UKBB	European
LRRC32	rs7685	chr11:76368639	2017	337159	1	Self-reported asthma	A	C	0.6441	-0.004859	0.0008234	3.62e-09	UKBB	European
	rs7685	chr11:76368639	2017	336782	1	No blood clot, bronchitis, emphysema, asthma, rhinitis, eczema or allergy diagnosed by doctor	A	C	0.6441	0.009428	0.001202	4.3e-15	UKBB	European
	rs7685	chr11:76368639	2017	336782	1	Asthma	A	C	0.6441	-0.004996	0.0008219	1.21e-09	UKBB	European
	rs7685	chr11:76368639	2017	336782	1	Hayfever, allergic rhinitis or eczema	A	C	0.6441	-0.007342	0.001084	1.28e-11	UKBB	European
	rs7685	chr11:76368639	2016	173480	2	Eosinophil count	A	C	0.6441	-0.02164	0.003832	1.64e-08	27863252	European
	rs140273382	chr11:76370097	2017	7637	1	Cause of death: duodenum	T	C	0.006	0.02148	0.003845	2.38e-08	UKBB	European
	rs150096749	chr11:76371565	2017	7637	1	Cause of death: oropharynx, unspecified	A	G	0.002	0.06478	0.009319	3.92e-12	UKBB	European
	rs150096749	chr11:76371565	2017	7637	1	Cause of death: acute vascular disorders of intestine	A	G	0.002	0.06506	0.009322	3.22e-12	UKBB	European
	rs150096749	chr11:76371565	2017	337199	1	Malignant neoplasm of testis	A	G	0.002	0.005004	0.0008525	4.35e-09	UKBB	European
	rs139661666	chr11:76371946	2017	337159	1	Treatment with amias 2mg tablet	C	G	0.998	-0.005804	0.001032	1.86e-08	UKBB	European
	rs139661666	chr11:76371946	2017	337199	1	Multiple valve diseases	C	G	0.998	-0.003573	0.0006	2.6e-09	UKBB	European
	rs34672185	chr11:76372064	2017	7637	1	Cause of death: peripheral vascular disease, unspecified	A	G	0.003	0.02534	0.004126	8.6e-10	UKBB	European
	rs375236643	chr11:76372596	2017	7637	1	Cause of death: cardia	T	C	0.001	0.1018	0.01745	5.68e-09	UKBB	European
	rs375236643	chr11:76372596	2017	7637	1	Cause of death: non-hodgkins lymphoma, unspecified type	T	C	0.001	0.1971	0.03059	1.24e-10	UKBB	European
	rs551788605	chr11:76374120	2017	7637	1	Cause of death: heart failure, unspecified	A	G	0	0.05248	0.007512	3.07e-12	UKBB	European
	rs551788605	chr11:76374120	2017	7637	1	Cause of death: emphysema, unspecified	A	G	0	0.05298	0.007974	3.28e-11	UKBB	European
	rs551788605	chr11:76374120	2017	7637	1	Cause of death: cholangitis	A	G	0	0.04885	0.008405	6.43e-09	UKBB	European
	rs551788605	chr11:76374120	2017	7637	1	Cause of death: home	A	G	0	0.05231	0.007971	5.63e-11	UKBB	European
	rs186978768	chr11:76375773	2017	337159	1	Self-reported connective tissue disorder	T	C	0.002	0.002988	0.0005421	3.53e-08	UKBB	European
	rs183975913	chr11:76377246	2017	7637	1	Cause of death: alcoholic hepatitis	T	C	0.001	0.03578	0.005782	6.36e-10	UKBB	European
	rs180776319	chr11:76377952	2017	7637	1	Cause of death: vascular dementia, unspecified	C	G	0.001	0.0582	0.006521	5.54e-19	UKBB	European
	rs565040023	chr11:76378533	2017	7637	1	Cause of death: urinary organ, unspecified	C	G	-	0.03747	0.006751	2.94e-08	UKBB	European
	rs144323445	chr11:76379062	2017	337199	1	Salpingitis and oophoritis	A	T	0.999	-0.004112	0.0007	4.23e-09	UKBB	European
MAX	rs7148590	chr14:65473196	2017	332021	1	Comparative height size at age 10	A	G	0.4841	-0.01011	0.001661	1.147e-09	UKBB	European
	rs7148590	chr14:65473196	2017	336172	1	Sitting height	A	G	0.4841	-0.01233	0.001881	5.583e-11	UKBB	European
	rs7148590	chr14:65473196	2017	336474	1	Height	A	G	0.4841	-0.01448	0.001729	5.535e-17	UKBB	European
	rs7148590	chr14:65473196	2016	173480	2	Mean corpuscular hemoglobin	A	G	0.4841	0.06015	0.003554	2.854e-64	27863252	European
	rs7148590	chr14:65473196	2016	173480	2	Mean corpuscular hemoglobin concentration	A	G	0.4841	0.03474	0.003475	1.581e-23	27863252	European
	rs7148590	chr14:65473196	2016	173480	2	Mean corpuscular volume	A	G	0.4841	0.04962	0.003544	1.504e-44	27863252	European
	rs7148590	chr14:65473196	2016	173480	2	Mean platelet volume	A	G	0.4841	-0.02042	0.003635	1.925e-08	27863252	European
	rs7148590	chr14:65473196	2016	173480	2	Platelet count	A	G	0.4841	0.02197	0.003662	1.964e-09	27863252	European
	rs7148590	chr14:65473196	2016	173480	2	Red blood cell count	A	G	0.4841	-0.02654	0.003571	1.072e-13	27863252	European
	rs73268758	chr14:65473357	2017	7637	1	Cause of death: subarachnoid haemorrhage from intracranial artery, unspecified	C	G	0.001	0.02817	0.005149	4.6e-08	UKBB	European
	rs190316300	chr14:65475145	2017	7637	1	Cause of death: thoracic aortic aneurysm, ruptured	A	C	1	-0.03189	0.005475	5.968e-09	UKBB	European
	rs3783720	chr14:65475411	2017	331030	1	Trunk fat-free mass	A	G	0.7266	0.009053	0.001657	4.676e-08	UKBB	European
	rs4466998	chr14:65475540	2009	-	-	Erythrocyte indices	A	C	0.4821	NA	NA	5e-08	19862010	European
	rs537024112	chr14:65475599	2017	337159	1	Treatment with solaraze 3% gel	T	C	-	0.003621	0.0005488	4.161e-11	UKBB	European
	rs537024112	chr14:65475599	2017	337159	1	Treatment with budesonide+formoterol	T	C	-	0.005996	0.0009976	1.854e-09	UKBB	European
	rs73268763	chr14:65476096	2017	7637	1	Cause of death: asthma, unspecified	C	G	0.999	-0.05081	0.005504	3.442e-20	UKBB	European
	rs181105654	chr14:65476154	2017	337199	1	Hemiplegia	A	C	0.003	0.005325	0.0009701	4.04e-08	UKBB	European
	rs11627382	chr14:65480208	2017	330995	1	Trunk predicted mass	T	C	0.7207	0.009291	0.001649	1.762e-08	UKBB	European
	rs375907071	chr14:65483795	2017	7637	1	Cause of death: vascular dementia, unspecified	T	C	-	0.0462	0.008439	4.531e-08	UKBB	European
	rs375907071	chr14:65483795	2017	7637	1	Cause of death: car occupant injured in unspecified traffic accident	T	C	-	0.04652	0.00719	1.034e-10	UKBB	European
	rs147683247	chr14:65484637	2017	7637	1	Cause of death: home	T	C	0.003	0.04893	0.005103	1.199e-21	UKBB	European
	rs187365831	chr14:65489658	2017	7637	1	Cause of death: pharynx, unspecified	C	G	0.003	0.04072	0.006191	5.126e-11	UKBB	European
	rs187365831	chr14:65489658	2017	337199	1	Acute pharyngitis	C	G	0.003	0.005068	0.0008574	3.392e-09	UKBB	European
	rs554346394	chr14:65491420	2017	337159	1	Treatment with deep relief ibuprofen gel	A	G	-	-0.003736	0.000526	1.23e-12	UKBB	European
	rs142786653	chr14:65493817	2017	7637	1	Cause of death: rheumatoid arthritis, unspecified	T	C	-	0.02875	0.004639	6.04e-10	UKBB	European
	rs551032034	chr14:65496278	2017	337159	1	Treatment with viagra 100mg tablet	T	G	0	0.00436	0.0007754	1.879e-08	UKBB	European
	rs551032034	chr14:65496278	2017	7637	1	Cause of death: organ-limited amyloidosis	T	G	0	0.06525	0.007741	4.099e-17	UKBB	European
	rs7155454	chr14:65502239	2012	71861	-	Mean corpuscular hemoglobin MCH	A	G	0.4841	NA	NA	1.8e-12	23222517	Mixed
	rs7155454	chr14:65502239	2012	-	-	Red blood cell traits	A	G	0.4841	0.002	0.0002843	2e-12	23222517	Mixed
	rs544695356	chr14:65503197	2017	7637	1	Cause of death: aortic valve disorder, unspecified	T	C	0.003	0.03337	0.00502	3.172e-11	UKBB	European
	rs569005070	chr14:65512002	2017	7637	1	Cause of death: ill-defined sites within the digestive system	T	G	-	-0.06501	0.01024	2.251e-10	UKBB	European
	rs183553872	chr14:65515998	2017	337199	1	Other abnormal immunological findings in serum	T	C	-	-0.003308	0.0005369	7.227e-10	UKBB	European
	rs377053397	chr14:65518277	2017	7637	1	Cause of death: malignant neoplasm of thyroid gland	T	C	0.002	0.02979	0.003973	7.268e-14	UKBB	European
	rs377053397	chr14:65518277	2017	7637	1	Cause of death: without complications	T	C	0.002	0.02951	0.004873	1.468e-09	UKBB	European
	rs76516807	chr14:65519102	2017	337159	1	Self-reported multiple myeloma	A	T	0.005	0.003019	0.0005389	2.121e-08	UKBB	European
	rs76516807	chr14:65519102	2017	7637	1	Cause of death: secondary malignant neoplasm of retroperitoneum and peritoneum	A	T	0.005	0.04314	0.007252	2.829e-09	UKBB	European
	rs2296316	chr14:65520246	2017	331291	1	Whole body fat-free mass	T	C	0.5388	0.01096	0.001552	1.589e-12	UKBB	European
	rs2296316	chr14:65520246	2017	331315	1	Whole body water mass	T	C	0.5388	0.01071	0.001554	5.453e-12	UKBB	European
	rs2296316	chr14:65520246	2017	331307	1	Basal metabolic rate	T	C	0.5388	0.01048	0.001627	1.175e-10	UKBB	European
	rs2296316	chr14:65520246	2017	331285	1	Leg fat-free mass right	T	C	0.5388	0.009022	0.001615	2.32e-08	UKBB	European
	rs2296316	chr14:65520246	2017	331285	1	Leg predicted mass right	T	C	0.5388	0.008961	0.001604	2.342e-08	UKBB	European
	rs2296316	chr14:65520246	2017	331221	1	Arm fat-free mass right	T	C	0.5388	0.01014	0.001529	3.364e-11	UKBB	European
	rs2296316	chr14:65520246	2017	331216	1	Arm predicted mass right	T	C	0.5388	0.01004	0.001523	4.422e-11	UKBB	European
	rs2296316	chr14:65520246	2017	331159	1	Arm fat-free mass left	T	C	0.5388	0.009884	0.00156	2.359e-10	UKBB	European
	rs2296316	chr14:65520246	2017	331146	1	Arm predicted mass left	T	C	0.5388	0.009834	0.001554	2.489e-10	UKBB	European
	rs188189629	chr14:65521878	2017	7637	1	Cause of death: other specified respiratory disorders	T	G	0.002	0.04652	0.0054	8.38e-18	UKBB	European
	rs77834569	chr14:65521940	2017	337159	1	Treatment with marvelon tablet	A	C	0.9682	-0.0007439	0.0001355	4.069e-08	UKBB	European
	rs73270852	chr14:65524864	2017	337159	1	Self-reported post-natal depression	A	G	0.998	-0.005683	0.001004	1.506e-08	UKBB	European
	rs73270852	chr14:65524864	2017	337199	1	Malignant neoplasm of corpus uteri	A	G	0.998	-0.008468	0.001503	1.778e-08	UKBB	European
	rs545049677	chr14:65525572	2017	7637	1	Cause of death: diverticular disease of intestine, part unspecified, with perforation and abscess	A	G	0	0.0815	0.01039	4.978e-15	UKBB	European
	rs545049677	chr14:65525572	2017	7637	1	Cause of death: gastro-intestinal haemorrhage, unspecified	A	G	0	0.06104	0.008702	2.494e-12	UKBB	European
	rs545049677	chr14:65525572	2017	337199	1	Schizoaffective disorders	A	G	0	0.003161	0.0005408	5.106e-09	UKBB	European
	rs140603630	chr14:65530071	2017	337159	1	Treatment with mucodyne 375mg capsule	A	G	0.996	-0.002698	0.0004328	4.56e-10	UKBB	European
	rs546837402	chr14:65530775	2017	7637	1	Cause of death: calculus of gallbladder without cholecystitis	T	C	0	0.04301	0.007222	2.707e-09	UKBB	European
	rs546837402	chr14:65530775	2017	337199	1	Intestinal malabsorption	T	C	0	0.007385	0.001319	2.157e-08	UKBB	European
	rs146017153	chr14:65532167	2017	7637	1	Cause of death: fatty liver	C	G	0.997	-0.06013	0.008664	4.238e-12	UKBB	European
	rs562831988	chr14:65538950	2017	337159	1	Self-reported peripheral nerve disorder	T	C	0.004	0.003839	0.0006925	2.949e-08	UKBB	European
	rs115329052	chr14:65545931	2017	337159	1	Treatment with fosamax 5mg tablet	T	G	-	0.00581	0.000998	5.816e-09	UKBB	European
	rs763957535	chr14:65547365	2017	337159	1	Treatment with maxalt 5mg tablet	C	G	-	-0.004953	0.0008697	1.236e-08	UKBB	European
	rs9944027	chr14:65556076	2010	26475	24	Asthma	T	C	0.996	1.993	0.2234	4.632e-19	20860503	European
	rs570571168	chr14:65559663	2017	337159	1	Treatment with salbuvent 100micrograms inhaler	A	G	-	-0.002967	0.0005373	3.353e-08	UKBB	European
	rs182176425	chr14:65562132	2017	7637	1	Cause of death: other specified place	A	G	0.999	-0.0281	0.004357	1.184e-10	UKBB	European
	rs1256415	chr14:65563822	2007	-	-	Electrocardiography	T	C	0.0129	NA	NA	3.144e-12	17903302	European
	rs548594104	chr14:65565252	2017	337199	1	Fracture of shoulder and upper arm	T	C	0.999	-0.008428	0.001438	4.562e-09	UKBB	European
MMP12	rs200661967	chr11:102733804	2017	333997	1	Home area population density: Scotland - remote rural	T	C	-	-0.001557	0.0002182	9.753e-13	UKBB	European
	rs200661967	chr11:102733804	2017	7637	1	Cause of death: secondary malignant neoplasm of retroperitoneum and peritoneum	T	C	-	-0.07924	0.00977	5.818e-16	UKBB	European
	rs200661967	chr11:102733804	2017	7637	1	Cause of death: interstitial pulmonary disease, unspecified	T	C	-	-0.08001	0.01422	1.927e-08	UKBB	European
	rs200661967	chr11:102733804	2017	7637	1	Cause of death: home	T	C	-	-0.08038	0.01081	1.184e-13	UKBB	European
	rs200661967	chr11:102733804	2017	337199	1	Foreign body in respiratory tract	T	C	-	-0.005681	0.0008415	1.476e-11	UKBB	European
	rs28381684	chr11:102737192	2015	-	-	Post bronchodilator FEV1FVC ratio	A	T	0.8728	0.019	0.003055	5e-10	26634245	Mixed
	rs28381682	chr11:102737674	2017	7637	1	Cause of death: malignant melanoma of skin, unspecified	T	C	0.007	0.06616	0.01116	3.214e-09	UKBB	European
	rs17368582	chr11:102738075	2014	-	-	Local histogram emphysema pattern	T	C	0.8777	-0.02	0.003454	7e-09	25006744	Mixed
	rs17368582	chr11:102738075	2017	-	-	Blood protein levels	T	C	0.8777	-0.7442	0.05797	1e-37	28240269	European
	rs538662452	chr11:102741922	2017	7637	1	Cause of death: myelodysplastic syndrome, unspecified	A	G	0.002	0.04823	0.008041	2.094e-09	UKBB	European
	rs28360367	chr11:102742515	2017	7637	1	Cause of death: creutzfeldt-jakob disease	T	C	0.998	-0.05283	0.005926	6.047e-19	UKBB	European
	rs28360367	chr11:102742515	2017	7637	1	Cause of death: peripheral vascular disease, unspecified	T	C	0.998	-0.02657	0.004203	2.715e-10	UKBB	European
	rs28360367	chr11:102742515	2017	337199	1	Open wound of ankle and foot	T	C	0.998	-0.002774	0.000459	1.514e-09	UKBB	European
	rs182530166	chr11:102743429	2017	7637	1	Cause of death: cholangitis	A	G	0.002	0.07414	0.009955	1.057e-13	UKBB	European
	rs145556151	chr11:102744400	2017	337159	1	Treatment with epaderm ointment	A	G	0.001	0.002604	0.0004712	3.256e-08	UKBB	European
NPNT	rs10020333	chr4:106817221	2017	255492	1	Forced expiratory volume in 1-second, best measure	A	G	0.5716	-0.01499	0.002348	1.758e-10	UKBB	European
	rs10020333	chr4:106817221	2017	307638	1	Forced expiratory volume in 1-second	A	G	0.5716	-0.01464	0.002136	7.224e-12	UKBB	European
	rs73839048	chr4:106818096	2017	110423	1	Forced expiratory volume in 1-second, predicted percentage	T	C	0.9751	-0.07223	0.01271	1.314e-08	UKBB	European
	rs34712979	chr4:106819053	2017	255492	1	Forced vital capacity, best measure	A	G	0.2306	-0.01465	0.002467	2.936e-09	UKBB	European
	rs34712979	chr4:106819053	2017	307638	1	Forced vital capacity	A	G	0.2306	-0.01288	0.002251	1.063e-08	UKBB	European
	rs34712979	chr4:106819053	2017	307638	1	Peak expiratory flow	A	G	0.2306	-0.01739	0.002468	1.851e-12	UKBB	European
	rs34712979	chr4:106819053	2017	-	-	Lung function FEV1	A	G	0.2306	0.072	0.007575	2e-21	28166213	European
	rs34712979	chr4:106819053	2017	-	-	Lung function FVC	A	G	0.2306	0.044	0.007628	8e-09	28166213	European
	rs34712979	chr4:106819053	2017	-	-	Lung function FEV1FVC	A	G	0.2306	0.087	0.00746	2e-31	28166213	European
	rs147630398	chr4:106819089	2017	337199	1	Urticaria	T	C	0.002	0.004077	0.0006348	1.342e-10	UKBB	European
	rs188670913	chr4:106832027	2017	337159	1	Treatment with brimonidine tartrate	A	G	0.002	0.003239	0.0005749	1.764e-08	UKBB	European
	rs188670913	chr4:106832027	2017	337159	1	Treatment with pramipexole	A	G	0.002	0.004563	0.0007429	8.139e-10	UKBB	European
	rs188670913	chr4:106832027	2017	7637	1	Cause of death: hypertensive heart disease with heart failure	A	G	0.002	0.09455	0.0127	1.067e-13	UKBB	European
	rs188670913	chr4:106832027	2017	7637	1	Cause of death: car occupant injured in unspecified traffic accident	A	G	0.002	0.05504	0.007662	7.425e-13	UKBB	European
	rs141925893	chr4:106832204	2017	7637	1	Cause of death: home	A	G	0.994	-0.01561	0.002528	7.027e-10	UKBB	European
	rs190737440	chr4:106833103	2017	337199	1	Conductive and sensorineural hearing loss	C	G	0.001	0.002587	0.0004566	1.457e-08	UKBB	European
	rs182320721	chr4:106838188	2017	7637	1	Cause of death: asthma, unspecified	A	G	0.996	-0.06173	0.008583	6.948e-13	UKBB	European
	rs10008593	chr4:106838334	2015	454	1	NKeff:%314-158a+; NK: (CD314-CD158a+)	A	T	0.9493	0.2089	0.0357	4.886e-09	25772697	European
	rs556250279	chr4:106839087	2017	7637	1	Cause of death: appendix	A	T	0.002	0.03848	0.005301	4.256e-13	UKBB	European
	rs556250279	chr4:106839087	2017	7637	1	Cause of death: brain, unspecified	A	T	0.002	0.04161	0.007507	3.082e-08	UKBB	European
	rs556250279	chr4:106839087	2017	7637	1	Cause of death: acute vascular disorders of intestine	A	T	0.002	0.0418	0.007504	2.628e-08	UKBB	European
	rs568405541	chr4:106840217	2017	7637	1	Cause of death: connective and soft tissue, unspecified	A	G	0.998	-0.05927	0.01066	2.762e-08	UKBB	European
	rs537184924	chr4:106845368	2017	7637	1	Cause of death: cerebrum, except lobes and ventricles	T	G	-	-0.05961	0.007634	6.532e-15	UKBB	European
	rs537184924	chr4:106845368	2017	7637	1	Cause of death: perforation of intestine	T	G	-	-0.07312	0.009856	1.309e-13	UKBB	European
	rs78744078	chr4:106846541	2017	337159	1	Treatment with glandosane plain spray	T	C	0.995	-0.002067	0.0002971	3.479e-12	UKBB	European
	rs534334335	chr4:106847233	2017	7637	1	Cause of death: atrial fibrillation and flutter	T	C	0.003	0.03088	0.005074	1.211e-09	UKBB	European
	rs150190418	chr4:106847882	2017	7637	1	Cause of death: secondary malignant neoplasm of retroperitoneum and peritoneum	A	G	0.005	0.02261	0.003501	1.115e-10	UKBB	European
	rs116615655	chr4:106851784	2017	337159	1	Treatment with cardura 1mg tablet	T	G	0.002	0.002816	0.0004708	2.215e-09	UKBB	European
	rs148587613	chr4:106853885	2017	337159	1	Treatment with nitrofurantoin	T	C	0.999	-0.004637	0.0008431	3.805e-08	UKBB	European
	rs192689752	chr4:106856868	2017	7637	1	Cause of death: intracranial haemorrhage, unspecified	A	G	0.001	0.07797	0.01252	4.956e-10	UKBB	European
	rs192689752	chr4:106856868	2017	337199	1	Seropositive rheumatoid arthritis	A	G	0.001	0.005616	0.0009803	1.015e-08	UKBB	European
	rs189988104	chr4:106857694	2017	333997	1	Home area population density: Scotland - remote rural	A	G	0.997	-0.0006107	0.0001	1.027e-09	UKBB	European
	rs114802369	chr4:106862629	2017	7637	1	Cause of death: tongue, unspecified	A	T	0.996	-0.02991	0.004798	4.782e-10	UKBB	European
	rs74812441	chr4:106865349	2017	337159	1	Treatment with mercilon tablet	A	T	0.003	0.002205	0.0004036	4.673e-08	UKBB	European
	rs544496256	chr4:106866351	2017	7637	1	Cause of death: heart failure, unspecified	A	G	0.001	0.06305	0.00817	1.345e-14	UKBB	European
	rs146582525	chr4:106867214	2017	337159	1	Treatment with amiloride	A	G	0.9881	-0.003367	0.0004288	4.06e-15	UKBB	European
	rs112975016	chr4:106868999	2017	7637	1	Cause of death: ill-defined sites within the digestive system	A	G	-	0.0744	0.01167	1.933e-10	UKBB	European
	rs62317758	chr4:106871206	2017	7637	1	Cause of death: malignant neoplasm of ureter	A	C	0.0179	0.01832	0.002144	1.502e-17	UKBB	European
	rs148812419	chr4:106872231	2017	7637	1	Cause of death: unspecified place	T	C	0.004	0.03656	0.006283	6.152e-09	UKBB	European
	rs181918611	chr4:106873070	2017	7637	1	Cause of death: chronic myeloid leukaemia	T	C	0	0.03518	0.006157	1.147e-08	UKBB	European
	rs187539688	chr4:106874897	2017	337159	1	Treatment with prednisolone product	C	G	0	0.003503	0.0006128	1.088e-08	UKBB	European
	rs187539688	chr4:106874897	2017	7637	1	Cause of death: cholangitis	C	G	0	0.05646	0.008703	9.297e-11	UKBB	European
	rs142040120	chr4:106876540	2017	337199	1	Ectopic pregnancy	T	C	0.001	0.005148	0.0009302	3.132e-08	UKBB	European
	rs145373185	chr4:106878320	2017	7637	1	Cause of death: acute and subacute infective endocarditis	C	G	-	-0.04691	0.005556	3.637e-17	UKBB	European
	rs577526566	chr4:106881257	2017	7637	1	Cause of death: cerebral infarction, unspecified	A	G	0	0.08779	0.01446	1.323e-09	UKBB	European
	rs115111249	chr4:106885662	2017	7637	1	Cause of death: peripheral vascular disease, unspecified	A	C	0.002	0.02134	0.003781	1.736e-08	UKBB	European
	rs140949446	chr4:106888601	2017	7637	1	Cause of death: alcoholic hepatitis	T	C	0.004	0.02761	0.003601	1.942e-14	UKBB	European
	rs183131507	chr4:106890187	2017	7637	1	Cause of death: large cell	A	C	0.003	0.05315	0.008756	1.343e-09	UKBB	European
	rs141966336	chr4:106893391	2017	337159	1	Treatment with strontium product	A	G	0.9771	-0.0007495	0.0001364	3.906e-08	UKBB	European
	rs182113709	chr4:106899386	2017	7637	1	Cause of death: cerebrovascular disease, unspecified	C	G	0	0.05404	0.008965	1.741e-09	UKBB	European
	rs182113709	chr4:106899386	2017	7637	1	Cause of death: other specified respiratory disorders	C	G	0	0.05557	0.005379	7.4e-25	UKBB	European
	rs182113709	chr4:106899386	2017	7637	1	Cause of death: diverticular disease of intestine, part unspecified, with perforation and abscess	C	G	0	0.05459	0.008545	1.771e-10	UKBB	European
	rs533190869	chr4:106905338	2017	337159	1	Self-reported pneumothorax	T	C	0.001	0.004708	0.0007838	1.898e-09	UKBB	European
	rs533190869	chr4:106905338	2017	337199	1	Other disorders of adrenal gland	T	C	0.001	0.003917	0.0007011	2.321e-08	UKBB	European
	rs139623922	chr4:106905630	2017	337159	1	Treatment with care cetirizine hayfever relief 10mg tablet	A	C	0.998	-0.00377	0.0006261	1.734e-09	UKBB	European
	rs6841386	chr4:106910453	2017	337159	1	Self-reported hypertension	A	C	0.8459	0.00899	0.001493	1.724e-09	UKBB	European
	rs6841386	chr4:106910453	2017	336683	1	Vascular or heart problems diagnosed by doctor: none of the above	A	C	0.8459	-0.008722	0.001554	2e-08	UKBB	European
	rs6841386	chr4:106910453	2017	336683	1	Vascular or heart problems diagnosed by doctor: high blood pressure	A	C	0.8459	0.008445	0.001513	2.403e-08	UKBB	European
	rs56388530	chr4:106910958	2017	317754	1	Systolic blood pressure	T	C	0.7714	0.0172	0.002876	2.239e-09	UKBB	European
	rs116545513	chr4:106913432	2017	337159	1	Treatment with berocca effervescent tablet	A	G	0.998	-0.003654	0.0005516	3.477e-11	UKBB	European
	rs116545513	chr4:106913432	2017	7637	1	Cause of death: fatty liver	A	G	0.998	-0.1054	0.01117	5.075e-21	UKBB	European
	rs145567809	chr4:106915451	2017	7637	1	Cause of death: congestive heart failure	C	G	0.994	-0.037	0.00524	1.805e-12	UKBB	European
	rs181710520	chr4:106916015	2017	7637	1	Cause of death: myelodysplastic syndrome, unspecified	A	G	0.002	0.04258	0.005737	1.273e-13	UKBB	European
	rs184904332	chr4:106918010	2017	7637	1	Cause of death: emphysema, unspecified	T	C	0.004	0.04687	0.005685	1.941e-16	UKBB	European
	rs140422881	chr4:106923910	2017	337159	1	Treatment with combivent inhaler	A	T	0.006	0.003273	0.0005888	2.718e-08	UKBB	European
	rs140422881	chr4:106923910	2017	337159	1	Treatment with salmeterol product	A	T	0.006	0.003912	0.0007168	4.843e-08	UKBB	European
PILRA	rs705866	chr7:99965285	2015	33976	26	Age-related macular degeneration	T	C	0.8241	NA	NA	9.99e-09	26691988	European
	rs705866	chr7:99965285	2016	173480	2	Plateletcrit	T	C	0.8241	-0.03072	0.004797	1.499e-10	27863252	European
	rs705866	chr7:99965285	2016	173480	2	Platelet distribution width	T	C	0.8241	0.06707	0.004713	5.815e-46	27863252	European
	rs705866	chr7:99965285	2016	173480	2	Platelet count	T	C	0.8241	-0.03321	0.004784	3.862e-12	27863252	European
	rs114830158	chr7:99967296	2017	7637	1	Cause of death: oropharynx, unspecified	T	C	0	0.05126	0.00829	6.572e-10	UKBB	European
	rs114830158	chr7:99967296	2017	7637	1	Cause of death: peritoneum, unspecified	T	C	0	0.1012	0.01356	9.688e-14	UKBB	European
	rs114830158	chr7:99967296	2017	7637	1	Cause of death: vascular dementia, unspecified	T	C	0	0.05127	0.008699	3.937e-09	UKBB	European
	rs114830158	chr7:99967296	2017	337199	1	Diabetes mellitus in pregnancy	T	C	0	0.002611	0.0004585	1.231e-08	UKBB	European
	rs62482199	chr7:99968371	2017	317756	1	Pulse rate	T	C	0.1004	-0.02372	0.004019	3.578e-09	UKBB	European
	rs62482199	chr7:99968371	2016	173480	2	Mean corpuscular hemoglobin	T	C	0.1004	-0.05558	0.005655	8.402e-23	27863252	European
	rs62482199	chr7:99968371	2016	173480	2	Mean corpuscular volume	T	C	0.1004	-0.04947	0.005638	1.715e-18	27863252	European
	rs62482199	chr7:99968371	2016	173480	2	Red blood cell count	T	C	0.1004	0.05599	0.005679	6.19e-23	27863252	European
	rs62482199	chr7:99968371	2016	173480	2	Red cell distribution width	T	C	0.1004	0.03294	0.005654	5.713e-09	27863252	European
	rs62482201	chr7:99972986	2017	7637	1	Cause of death: acute vascular disorders of intestine	A	G	0.007	0.02349	0.004039	6.27e-09	UKBB	European
	rs779708800	chr7:99980186	2017	337159	1	Treatment with quinapril	A	G	-	-0.005475	0.0007824	2.605e-12	UKBB	European
	rs531506675	chr7:99982257	2017	337199	1	Malignant neoplasm of tonsil	A	T	1	-0.002852	0.0005136	2.823e-08	UKBB	European
	rs529683837	chr7:99984117	2017	337159	1	Self-reported myositis or myopathy	A	T	0.998	-0.003643	0.0006372	1.087e-08	UKBB	European
	rs529683837	chr7:99984117	2017	337159	1	Treatment with cabergoline	A	T	0.998	-0.0028	0.0004862	8.434e-09	UKBB	European
	rs117326834	chr7:99984159	2017	7637	1	Cause of death: home	C	G	0.006	0.02668	0.002744	3.285e-22	UKBB	European
	rs114070372	chr7:99984796	2017	337199	1	Personal history of other diseases and conditions	C	G	1	-0.005042	0.0008495	2.935e-09	UKBB	European
	rs187228215	chr7:99990628	2017	337159	1	Treatment with phenoxymethylpenicillin	T	G	0.996	-0.0031	0.0004963	4.235e-10	UKBB	European
	rs187228215	chr7:99990628	2017	337199	1	Open wound of abdomen, lower back and pelvis	T	G	0.996	-0.002733	0.0004736	7.911e-09	UKBB	European
	rs185570253	chr7:99991208	2017	7637	1	Cause of death: chronic or unspecified with haemorrhage	A	G	0.002	0.05811	0.00923	3.236e-10	UKBB	European
	rs7803454	chr7:99991548	2015	-	-	Advanced age related macular degeneration	T	C	0.1928	NA	NA	5e-09	26691988	Mixed
	rs531823517	chr7:99993906	2017	7637	1	Cause of death: inquest adjourned death	A	C	0.002	0.05462	0.00808	1.48e-11	UKBB	European
[truncated: 238 more rows]

## Sheet: S.Table 6
Supplementary Table 6. Detailed results of the colocalization analyses.
[truncated: 29 more rows]

[truncated: 4 more sheets: S.Table 7, S.Table 8, S.Table 9, S.Table 10]
